# Supplementary material for: Antimicrobial resistance dynamics in Mycobacterium tuberculosis coinfection systems: A spatiotemporal strain analysis
Source: Biochem Biophys Rep. 2026 Feb 20;45:102474. doi: 10.1016/j.bbrep.2026.102474 (PMC12937013; doi:10.1016/j.bbrep.2026.102474)
Supplement: Multimedia component 1 [file mmc1.xlsx]

## Sheet: Sheet1
	Specimen Number	Bacteria	country	Laboratory	Source	Gender	Age	Hospital code	Professional category	Specimen date	Specimen types	Data input date	AMK_NM	AMC_NM	ATM_NM	OXA_NM	SXT_NM	ERY_NM	CIP_NM	CLI_NM	RIF_NM	LNZ_NM	MNO_NM	MFX_NM	PIP_NM	TZP_NM	PEN_NM	GEN_NM	TCY_NM	TCC_NM	TIC_NM	TGC_NM	FEP_NM	CXM_NM	CSL_NM	CTX_NM	CAZ_NM	TOB_NM	VAN_NM	IPM_NM	LVX_NM	CTT_NM	COL_NM	AMP_NM	AZM_NM	STH_NM	MEM_NM	QDA_NM	GEH_NM
	2102160573	pfl	CHN	70E	h	f	69	320126	res	18/2/2021	sp	7/4/2021	<=2	>16			<=1		<=.25				2	<=.25	<=4				<=1	>64	>64	<=.5		>32	<=8	16	1	<=1		2	<=.12	>32
	2102200266	pae	CHN	70E	h	m	64	320126	res	22/2/2021	sp	7/4/2021	<=2	>16			<=1		>2				8	>4	<=4	<=4			>8	<=8	<=8	>4	1	>32	<=8		1	<=1		8	>4	>32	<=.5
	2102271057	kpn	CHN	70E	h	m	69	320126	res	4/3/2021	sp	7/4/2021	<=2	8	<=1		<=1		<=.25				>8	2	16	16			>8	<=8	>64		<=.12	16	<=8	<=1	0.5	<=1		<=.25	1	<=4	<=.5
	2102031634	eco	CHN	70E	h	m	51	320126	res	4/2/2021	sp	7/4/2021	<=2	8	<=1		>8		>2				<=1	>4	>64	<=4			>8	16	>64	<=.5	4	>32	16	>32	0.5	8		<=.25	>4	<=4	<=.5
	2101230646	kpn	CHN	70E	h	m	86	320126	res	25/1/2021	sp	7/4/2021	<=2	<=2	<=1		<=1		<=.25				2	<=.25	16	<=4			<=1	<=8	>64	1	<=.12	<=1	<=8	<=1	<=.12	<=1		<=.25	<=.12	<=4	<=.5
	2101211254	alw	CHN	70E	h	m	90	320126	res	23/1/2021	sp	7/4/2021	<=2	16	>32		<=1		<=.25				2	<=.25	32				2	32	32	<=.5		>32	<=8	16	8	<=1		<=.25	0.25	>32	<=.5
	2101062136	kpn	CHN	70E	h	m	73	320126	res	8/1/2021	sp	7/4/2021	<=2	<=2	<=1		<=1		<=.25				2	<=.25	16	<=4			<=1	<=8	>64	1	<=.12	2	<=8	<=1	<=.12	<=1		<=.25	<=.12	<=4	<=.5
	2101050113	kpn	CHN	70E	h	m	70	320126	res	6/1/2021	ba	7/4/2021	<=2	<=2	<=1		<=1		<=.25				<=1	<=.25	64	<=4			<=1	<=8	>64	<=.5	<=.12	2	<=8	<=1	<=.12	<=1		<=.25	<=.12	<=4	<=.5
	2101020131	eco	CHN	70E	h	f	46	320126	res	6/1/2021	sp	7/4/2021	<=2	4	16		<=1		>2				<=1	>4	>64	<=4			<=1	16	>64	<=.5	8	>32	16	>32	4	<=1		<=.25	>4	<=4	<=.5
	2101040349	eco	CHN	70E	h	m	75	320126	res	5/1/2021	sp	7/4/2021	>32	>16	>32		>8		>2				>8	>4	>64				>8	>64	>64	1	>16	>32	16	>32	>32	>8		0.5	>4	<=4	<=.5
	2101041958	pvu	CHN	70E	h	m	60	320126	res	5/1/2021	sp	7/4/2021	<=2	4	<=1		<=1		<=.25				2	2	<=4	<=4			4	<=8	<=8	2	<=.12	>32	<=8	<=1	<=.12	<=1		2	<=.12	<=4	>8
	2101020544	cfr	CHN	70E	h	m	70	320126	res	4/1/2021	sp	7/4/2021	<=2	8	<=1		<=1		<=.25				2	0.5	<=4	<=4			<=1	<=8	<=8	<=.5	<=.12	4	<=8	<=1	0.5	<=1		<=.25	0.5	<=4	<=.5
	2012251317	eae	CHN	70E	h	m	70	320126	res	4/1/2021	sp	7/4/2021	<=2	>16	16		<=1		<=.25				4	<=.25	>64	>64			<=1	>64	>64	1	<=.12	>32	<=8	8	32	<=1		1	<=.12	>32	<=.5
	2103051257	kpn	CHN	70E	h	m	49	320126	res	8/3/2021	sp	7/4/2021	<=2	<=2	<=1		<=1		<=.25				2	<=.25	16	<=4			<=1	<=8	>64	<=.5	<=.12	2	<=8	<=1	0.25	<=1		0.5	<=.12	<=4	<=.5
	2103041356	kpn	CHN	70E	h	m	40	320126	res	8/3/2021	sp	7/4/2021	<=2	4	<=1		<=1		<=.25				2	<=.25	32	<=4			<=1	<=8	>64	<=.5	<=.12	<=1	<=8	<=1	<=.12	<=1		<=.25	<=.12	<=4	<=.5
	2103101097	kpn	CHN	70E	h	m	33	320126	res	11/3/2021	sp	7/4/2021	<=2	<=2	<=1		<=1		<=.25				<=1	<=.25	32	<=4			<=1	<=8	>64	<=.5	<=.12	2	<=8	<=1	<=.12	<=1		0.5	<=.12	<=4	<=.5
	2103180654	kpn	CHN	70E	h	f	31	320126	res	20/3/2021	sp	7/4/2021	<=2	<=2	<=1		<=1		<=.25				2	<=.25	16	<=4			<=1	<=8	>64	<=.5	<=.12	2	<=8	<=1	<=.12	<=1		1	<=.12	<=4	<=.5
	2103111913	pae	CHN	70E	h	f	75	320126	res	20/3/2021	sp	7/4/2021		>16										4	>64									>32								>32
	2105111404	pae	CHN	70E	h	m	74	320126	res	13/5/2021	sp	9/7/2021	<=2	>16			4		<=.25				<=1	0.5	32	32			2	>64	>64	<=.5	2	>32	>32	>32	16	<=1		2	1	>32	<=.5
	2104291261	kpn	CHN	70E	h	m	77	320126	res	3/5/2021	sp	9/7/2021	<=2	<=2	<=1		<=1		<=.25				2	<=.25	16	<=4			<=1	<=8	>64	1	<=.12	2	<=8	<=1	<=.12	<=1		<=.25	<=.12	<=4	<=.5
	2104251803	kpn	CHN	70E	h	m	62	320126	res	26/4/2021	sp	9/7/2021	<=2	<=2	<=1		<=1		<=.25				4	<=.25	32	<=4			<=1	<=8	>64	1	<=.12	4	<=8	<=1	0.25	<=1		<=.25	<=.12	<=4	<=.5
	2104141919	pae	CHN	70E	h	f	50	320126	res	15/4/2021	sp	9/7/2021	8	>16			8		<=.25				>8	4	16				>8	32	32	>4	8	>32	16	>32	4	<=1		1	1	>32	<=.5
	2104080835	kpn	CHN	70E	h	m	65	320126	res	14/4/2021	sp	9/7/2021	<=2	<=2	<=1		<=1		<=.25				2	<=.25	8	<=4			<=1	<=8	>64	1	<=.12	2	<=8	<=1	<=.12	<=1		<=.25	<=.12	<=4	<=.5
	2104080142	kpn	CHN	70E	h	m	59	320126	res	9/4/2021	sp	9/7/2021	<=2	<=2	<=1		<=1		<=.25				<=1	<=.25	8	<=4			<=1	<=8	>64	<=.5	<=.12	2	<=8	<=1	<=.12	<=1		<=.25	<=.12	<=4	<=.5
	2103311122	ecl	CHN	70E	h	f	55	320126	res	1/4/2021	sp	9/7/2021	<=2	>16	>32		<=1		<=.25				8	<=.25	>64	>64			4	>64	>64	2	0.25	>32	16	>32	>32	<=1		<=.25	<=.12	>32	<=.5
	2106130142	kpn	CHN	70E	h	m	53	320126	res	15/6/2021	sp	9/7/2021	<=2	8	<=1		2		0.5				>8	2	>64	<=4			>8	16	>64	2	>16	>32	<=8	>32	0.25	<=1		<=.25	1	<=4	<=.5
	2106160612	kpn	CHN	70E	h	m	55	320126	res	17/6/2021	ba	9/7/2021	<=2	<=2	<=1		<=1		<=.25				<=1	<=.25	16	<=4			<=1	<=8	>64	<=.5	<=.12	2	<=8	<=1	<=.12	<=1		<=.25	<=.12	<=4	<=.5
	2106153967	kpn	CHN	70E	h	f	80	320126	res	18/6/2021	sp	9/7/2021	>32	>16	16		>8		2				>8	>4	>64	<=4			>8	64	>64		8	>32	<=8	>32	8	>8		0.5	1	8	<=.5
	2106161048	aba	CHN	70E	h	m	49	320126	res	19/6/2021	sp	9/7/2021		8	16		<=1		<=.25				<=1	<=.25	16	<=4			<=1	<=8	<=8	<=.5	4	>32	<=8	16	8	<=1		<=.25	<=.12	>32	<=.5
	2106215196	kox	CHN	70E	h	m	82	320126	res	23/6/2021	sp	9/7/2021	<=2	4	<=1		<=1		<=.25				2	<=.25	8	<=4			<=1	<=8	32	<=.5	<=.12	2	<=8	<=1	<=.12	<=1		<=.25	<=.12	<=4	<=.5
	2106222052	kpn	CHN	70E	h	m	73	320126	res	23/6/2021	sp	9/7/2021	<=2	4	<=1		<=1		<=.25				2	<=.25	32	<=4			<=1	<=8	>64	1	<=.12	4	<=8	<=1	0.25	<=1		0.5	<=.12	<=4	<=.5
	2106230211	ecl	CHN	70E	h	f	30	320126	res	24/6/2021	ba	9/7/2021	<=2	>16	<=1		<=1		<=.25				2	0.5	<=4	<=4			<=1	<=8	<=8	<=.5	<=.12	4	<=8	<=1	<=.12	<=1		<=.25	0.25	<=4	<=.5
	2106220970	pma	CHN	70E	h	m	80	320126	res	25/6/2021	sp	9/7/2021					<=1																								1
	2106233982	kpn	CHN	70E	h	m	77	320126	res	26/6/2021	sp	9/7/2021	<=2	4	<=1		8		>2				>8	>4	8	8			>8	<=8	>64		<=.12	16	<=8	<=1	0.5	<=1		0.5	>4	<=4	<=.5
	2106283980	aba	CHN	70E	h	m	53	320126	res	29/6/2021	sp	9/7/2021		8	16		<=1		<=.25				<=1	<=.25	8	<=4			<=1	<=8	<=8	<=.5	2	16	<=8	8	2	<=1		<=.25	<=.12	>32	<=.5
	2103031535	eco	CHN	70E	h	m	73	320126	res	12/4/2021	sp	9/7/2021	8	16	>32		<=1		>2				<=1	>4	>64	8			<=1	64	>64	<=.5	>16	>32	<=8	>32	32	>8		<=.25	>4	<=4	<=.5
	2105160854	aba	CHN	70E	h	m	35	320126	res	19/5/2021	sp	9/7/2021		16	16		<=1		<=.25				<=1	<=.25	8	<=4			2	<=8	<=8	<=.5	2	32	<=8	8	2	<=1		<=.25	<=.12	>32	<=.5
	2105192073	kpn	CHN	70E	h	m	70	320126	res	21/5/2021	sp	9/7/2021	<=2	8	<=1		<=1		1				4	2	64	8			<=1	<=8	>64	1	<=.12	2	<=8	<=1	0.25	<=1		<=.25	1	<=4	<=.5
	2106072984	kpn	CHN	70E	h	m	65	320126	res	8/6/2021	sp	9/7/2021	<=2	4	<=1		<=1		1				>8	4	64	8			8	<=8	>64		<=.12	16	<=8	<=1	0.5	<=1		0.5	2	<=4	<=.5
	2106050620	pae	CHN	70E	h	m	53	320126	res	11/6/2021	sp	9/7/2021	16	16			<=1		1				4	>4	>64				8			>4	16	>32	32	>32	>32	<=1		<=.25	4	>32	<=.5
	2106100576	kpn	CHN	70E	h	m	44	320126	res	11/6/2021	sp	9/7/2021	<=2	<=2	<=1		<=1		<=.25				2	<=.25	16	<=4			<=1	<=8	>64	<=.5	<=.12	2	<=8	<=1	0.25	<=1		<=.25	0.25	<=4	<=.5
	2107132220	kpn	CHN	70E	h	m	74	320126	res	16/7/2021	sp	14/10/2021	<=2	8	<=1		<=1		<=.25				2	<=.25	32	<=4			<=1	<=8	>64	1	<=.12	2	<=8	<=1	<=.12	<=1		<=.25	<=.12	<=4	<=.5
	2107102345	kpn	CHN	70E	h	m	80	320126	res	12/7/2021	sp	14/10/2021	<=2	8	<=1		>8		1				8	2	64	<=4			>8	<=8	>64	2	<=.12	2	<=8	<=1	<=.12	<=1		<=.25	1	<=4	<=.5
	2107211828	kpn	CHN	70E	h	m	77	320126	res	22/7/2021	sp	14/10/2021	<=2	8	2		<=1		1				>8	2	>64	<=4			>8	16	>64	2	>16	>32	16	8	2	8		<=.25	1	<=4	<=.5
	2107220199	pae	CHN	70E	h	m	72	320126	res	23/7/2021	sp	14/10/2021	<=2	>16			>8		1				>8	4	>64				>8	64	64	>4	8	>32	32	>32	32	<=1		8	4	>32	<=.5
	2107063317	pma	CHN	70E	h	m	81	320126	res	8/7/2021	sp	14/10/2021					<=1																								0.5
	2107240696	kpn	CHN	70E	h	m	66	320126	res	26/7/2021	sp	14/10/2021	<=2	16	<=1		>8		2				8	2	64	8			>8	16	>64	2	<=.12	4	<=8	<=1	<=.12	>8		<=.25	1	<=4	<=.5
	2107261187	kpn	CHN	70E	h	m	78	320126	res	27/7/2021	sp	14/10/2021	<=2	4	<=1		<=1		<=.25				2	<=.25	<=4	<=4			<=1	<=8	32	<=.5	<=.12	<=1	<=8	<=1	<=.12	<=1		<=.25	<=.12	<=4	<=.5
	2107261189	aba	CHN	70E	h	m	82	320126	res	27/7/2021	sp	14/10/2021		16	>32		<=1		>2				<=1	>4	>64	>64			>8	64	>64	2	>16	>32	32	>32	>32	<=1		8	>4	>32	<=.5
	2107260412	ecl	CHN	70E	h	m	70	320126	res	27/7/2021	ba	14/10/2021	<=2	>16	<=1		>8		<=.25				>8	2	<=4	<=4			>8	<=8	<=8	2	<=.12	16	<=8	<=1	0.5	<=1		<=.25	1	<=4	<=.5
	2107010596	kpn	CHN	70E	h	m	72	320126	res	2/7/2021	ba	14/10/2021	<=2	4	<=1		>8		>2				>8	>4	32	16			>8	<=8	>64		<=.12	8	<=8	<=1	0.5	8		<=.25	>4	<=4	<=.5
	2107010589	aba	CHN	70E	h	m	81	320126	res	2/7/2021	sp	14/10/2021		4	16		<=1		<=.25				<=1	<=.25	8	<=4			<=1	<=8	<=8	<=.5	2	16	<=8	8	2	<=1		<=.25	<=.12	>32	<=.5
	2107012572	pae	CHN	70E	h	m	58	320126	res	2/7/2021	sp	14/10/2021	4	>16			>8		1				8	4	8	16			>8	32	32	>4	8	>32	<=8	32	2	<=1		2	2	>32	<=.5
	2106291228	kpn	CHN	70E	h	m	75	320126	res	1/7/2021	sp	14/10/2021	<=2	<=2	<=1		<=1		<=.25				<=1	<=.25	8	<=4			<=1	<=8	>64	<=.5	<=.12	2	<=8	<=1	0.25	<=1		0.5	<=.12	<=4	<=.5
	2107160373	kpn	CHN	70E	h	m	21	320126	res	17/7/2021	sp	14/10/2021	<=2	<=2	<=1		<=1		<=.25				<=1	<=.25	8	<=4			<=1	<=8	>64	<=.5	<=.12	<=1	<=8	<=1	<=.12	<=1		<=.25	<=.12	<=4	<=.5
	2107140134	pma	CHN	70E	h	f	33	320126	res	19/7/2021	sp	14/10/2021					>8																								0.5
	2107221151	eco	CHN	70E	h	f	65	320126	res	23/7/2021	sp	14/10/2021	<=2	>16	>32		>8		>2				8	>4	>64	>64			>8	>64	>64	<=.5	>16	>32	>32	>32	>32	8		<=.25	>4	>32	<=.5
	2107220138	ecl	CHN	70E	h	m	62	320126	res	23/7/2021	ba	14/10/2021	<=2	>16	<=1		<=1		<=.25				4	<=.25	<=4	<=4			<=1	<=8	<=8	2	<=.12	4	<=8	<=1	0.25	<=1		<=.25	<=.12	<=4	<=.5
	2107231225	pae	CHN	70E	h	m	70	320126	res	24/7/2021	sp	14/10/2021	<=2	>16			4		<=.25				>8	1	<=4	<=4			>8	16	32	>4	2	>32	<=8	16	2	<=1		1	0.5	>32	<=.5
	2107221899	kpn	CHN	70E	h	m	72	320126	res	24/7/2021	sp	14/10/2021	<=2	<=2	<=1		<=1		<=.25				<=1	<=.25	8	<=4			<=1	<=8	>64	<=.5	<=.12	<=1	<=8	<=1	<=.12	<=1		<=.25	<=.12	<=4	<=.5
	2107221911	kpn	CHN	70E	h	m	70	320126	res	26/7/2021	sp	14/10/2021	<=2	16	16		>8		>2				8	>4	>64	16			>8	64	>64	2	>16	>32	<=8	>32	32	>8		<=.25	>4	<=4	<=.5
	22221228003	ecl	CHN	70E	h	m	57	320126	res	28/12/2022	sp	17/1/2023	<=2	>16	<=1		>8		>2				>8	>4	<=4	<=4			>8	<=8	<=8		<=.12	16	<=8	<=1	0.5	8		<=.25	>4	16	<=.5				<=.25
	22221214003	ecl	CHN	70E	h	m	71	320126	res	14/12/2022	sp	17/1/2023	4	>16	4		<=1		>2				8	>4	>64	32			>8	>64	>64	2	0.5	>32	<=8	>32	32	>8		<=.25	>4	>32	<=.5				<=.25
	22221210002	ecl	CHN	70E	h	m	83	320126	res	10/12/2022	sp	17/1/2023	8	>16	>32		>8		>2				8	>4	>64	16			>8	64	>64	2	>16	>32	16	>32	>32	>8		<=.25	>4	>32	<=.5				<=.25
	22221207002	pae	CHN	70E	h	m	70	320126	res	7/12/2022	sp	17/1/2023	4				4		2				>8							>64		>4	16		>32		>32	<=1		>8	4		<=.5				>8
	22221206001	kpn	CHN	70E	h	m	67	320126	res	6/12/2022	sp	17/1/2023	<=2	8	<=1		<=1		<=.25				2	<=.25	>64	8			<=1	<=8	>64	1	<=.12	2	<=8	<=1	<=.12	<=1		<=.25	<=.12	<=4	<=.5				<=.25
	22221204005	ecl	CHN	70E	h	m	93	320126	res	4/12/2022	sp	17/1/2023	<=2	>16	4		<=1		<=.25				4	1	>64	>64			<=1	>64	>64	2	4	>32	16	>32	32	<=1		<=.25	0.5	>32	<=.5				<=.25
	22221202002	pae	CHN	70E	h	m	68	320126	res	2/12/2022	sp	17/1/2023	8	>16			4		<=.25				8	0.5	<=4	<=4			>8	<=8	16	>4	8	>32	<=8	8	2	<=1		1	0.25	>32	<=.5				<=.25
	22221201008	pae	CHN	70E	h	m	81	320126	res	1/12/2022	sp	17/1/2023	<=2	>16			4		<=.25				>8	0.5	<=4	<=4			>8	16	16	>4	2	>32	<=8	8	2	<=1		1	0.5	>32	<=.5				<=.25
	22221117001	ecl	CHN	70E	h	f	71	320126	res	17/11/2022	sp	17/1/2023	<=2	>16	<=1		<=1		>2				8	>4	<=4	8			2	32	16	2	<=.12	>32	<=8	4	4	<=1		<=.25	>4	>32	<=.5				<=.25
	22221115002	pmi	CHN	70E	h	m	70	320126	res	15/11/2022	sp	17/1/2023	<=2		<=1		>8		>2				>8	>4	>64	<=4			>8	<=8	>64	4	2	>32	<=8	32	<=.12	8		2	>4	<=4	>8				1
	22221112002	kpn	CHN	70E	h	m	73	320126	res	12/11/2022	sp	17/1/2023	<=2	8	<=1		<=1		1				>8	4	>64	32			>8	16	>64	2	<=.12	4	<=8	<=1	0.5	<=1		0.5	1	<=4	<=.5				<=.25
	22221110002	pae	CHN	70E	h	f	35	320126	res	10/11/2022	sp	17/1/2023	<=2	>16			4		<=.25				8	1	16	8			>8	32	64	>4	2	>32	<=8	32	2	<=1		2	1	>32	1				<=.25
	22221109003	kpn	CHN	70E	h	m	51	320126	res	9/11/2022	sp	17/1/2023	<=2	<=2	<=1		<=1		<=.25				<=1	<=.25	<=4	<=4			<=1	<=8	64	<=.5	<=.12	<=1	<=8	<=1	<=.12	<=1		<=.25	<=.12	<=4	<=.5				<=.25
	22221107004	kpn	CHN	70E	h	m	70	320126	res	7/11/2022	sp	17/1/2023	<=2	8	2		<=1		1				>8	2	>64	<=4			>8	16	>64	1	2	>32	16	>32	0.5	8		<=.25	1	<=4	<=.5				<=.25
	22221104005	pae	CHN	70E	h	m	78	320126	res	4/11/2022	sp	17/1/2023	8	>16			8		<=.25				8	0.5	16	<=4			>8	<=8	16	>4	1	>32	<=8	>32	2	<=1		<=.25	<=.12	>32	<=.5				<=.25
	22221104003	pae	CHN	70E	h	f	69	320126	res	4/11/2022	sp	17/1/2023	4	>16			<=1		1				>8		<=4	<=4			>8	<=8	<=8		4		16	4	1	<=1		<=.25	1	>32	<=.5				<=.25
	22221102006	kpn	CHN	70E	h	m	77	320126	res	2/11/2022	sp	17/1/2023	<=2	<=2	<=1		<=1		<=.25				2	<=.25	8	<=4			<=1	<=8	>64	<=.5	<=.12	2	<=8	<=1	<=.12	<=1		<=.25	<=.12	<=4	<=.5				<=.25
	22221031002	eco	CHN	70E	h	f	87	320126	res	31/10/2022	sp	17/1/2023	<=2	8	16		<=1		>2				<=1	>4	>64	<=4			<=1	16	>64	<=.5	4	>32	<=8	>32	8	8		<=.25	>4	<=4	<=.5				<=.25
	22221028006	kpn	CHN	70E	h	m	79	320126	res	28/10/2022	sp	17/1/2023	<=2	8	16		>8		1				8	2	>64	<=4			>8	16	>64	1	>16	>32	<=8	>32	8	<=1		<=.25	1	<=4	<=.5				<=.25
	22221027008	pma	CHN	70E	h	f	73	320126	res	27/10/2022	sp	17/1/2023					<=1																								>4
	22221027005	kpn	CHN	70E	h	m	77	320126	res	27/10/2022	sp	17/1/2023	<=2	<=2	<=1		<=1		0.5				>8	2	32	<=4			8	<=8	>64	2	<=.12	16	<=8	<=1	0.5	<=1		<=.25	1	<=4	<=.5				<=.25
	22221023002	kpn	CHN	70E	h	m	50	320126	res	23/10/2022	sp	17/1/2023	<=2	4	<=1		<=1		<=.25				<=1	<=.25	16	<=4			<=1	<=8	>64	<=.5	<=.12	4	<=8	<=1	0.25	<=1		0.5	<=.12	<=4	<=.5				<=.25
	22221022003	aba	CHN	70E	h	m	66	320126	res	22/10/2022	sp	17/1/2023		>16	16		<=1		<=.25				<=1	<=.25	>64	<=4			>8	<=8	>64	<=.5	2	>32	<=8	16	2	<=1		<=.25	<=.12	>32	<=.5				<=.25
	22221017004	pma	CHN	70E	h	m	69	320126	res	17/10/2022	sp	17/1/2023					>8																								4
	22221013001	ecl	CHN	70E	h	m	77	320126	res	13/10/2022	sp	17/1/2023	<=2	>16	<=1		<=1		<=.25				8	<=.25	<=4	<=4			<=1	<=8	<=8	2	<=.12	32	<=8	<=1	0.5	<=1		<=.25	<=.12	<=4	<=.5				<=.25
	22221012002	aba	CHN	70E	h	m	60	320126	res	12/10/2022	sp	17/1/2023		16	16		<=1		<=.25				<=1	<=.25	16	>64			<=1	<=8	<=8	<=.5	4	>32	<=8	16	2	<=1		<=.25	<=.12	>32	<=.5				<=.25
	22221008003	kpn	CHN	70E	h	m	36	320126	res	8/10/2022	sp	17/1/2023	<=2	8	<=1		>8		0.5				8	2	>64	8			>8	16	>64	1	<=.12	2	<=8	<=1	0.25	<=1		<=.25	1	<=4	<=.5				<=.25
	22221007004	kpn	CHN	70E	h	m	68	320126	res	7/10/2022	sp	17/1/2023	<=2	<=2	<=1		<=1		<=.25				8	<=.25	8	8			4	<=8	>64	1	<=.12	4	<=8	<=1	0.25	<=1		<=.25	<=.12	<=4	<=.5				<=.25
	22220105001	pae	CHN	70E	h	m	85	320126	res	5/1/2022	sp	8/4/2022	<=2	>16			8		<=.25				8	0.5	16	64			>8	64	32	>4	8	>32	<=8	>32	8	<=1		1	0.5	>32	<=.5				1
	22220105004	kpn	CHN	70E	h	m	90	320126	res	5/1/2022	sp	8/4/2022	<=2	<=2	<=1		<=1		<=.25				<=1	2	8	<=4			>8	<=8	>64	<=.5	<=.12	<=1	<=8	<=1	<=.12	<=1		<=.25	1	<=4	<=.5				<=.25
	22220107007	eco	CHN	70E	h	m	67	320126	res	7/1/2022	sp	8/4/2022	<=2	8	<=1		>8		<=.25				<=1	1	>64	<=4			>8	16	>64	<=.5	<=.12	4	<=8	<=1	<=.12	<=1		<=.25	1	<=4	<=.5				<=.25
	22220110003	ppu	CHN	70E	h	m	65	320126	res	10/1/2022	sp	8/4/2022	<=2	>16			>8		0.5				4	2	16	8			8	>64	>64	>4	2	>32	32	32	2	<=1		1	1	>32					4
	22220111004	sau	CHN	70E	h	m	67	320126	res	11/1/2022	sp	8/4/2022				0.5	<=.5	<=.25	>4	<=.25	>16	2		2			>.25	<=.5	>8			<=.12							1		4							<=.25
	22220112007	pae	CHN	70E	h	m	71	320126	res	12/1/2022	sp	8/4/2022	<=2	>16			4		>2				8	>4	<=4	<=4			8	16	32	4	2	>32	<=8	16	2	<=1		1	>4	>32	<=.5				<=.25
	22220115004	pae	CHN	70E	h	m	66	320126	res	15/1/2022	sp	8/4/2022	<=2	>16			4		<=.25				8	<=.25	32	16			>8	16	64	>4	0.5	>32	<=8	32	2	<=1		<=.25	<=.12	>32	<=.5				<=.25
	22220122005	kox	CHN	70E	h	m	91	320126	res	22/1/2022	sp	8/4/2022	<=2	<=2	<=1		<=1		<=.25				2	<=.25	8	<=4			<=1	<=8	32	<=.5	<=.12	<=1	<=8	<=1	<=.12	<=1		<=.25	<=.12	<=4	<=.5				<=.25
	22220127003	kpn	CHN	70E	h	m	21	320126	res	27/1/2022	sp	8/4/2022	<=2	<=2	<=1		<=1		<=.25				2	<=.25	8	<=4			<=1	<=8	>64	<=.5	<=.12	2	<=8	<=1	<=.12	<=1		1	<=.12	<=4	<=.5				<=.25
	22220209002	kpn	CHN	70E	h	m	83	320126	res	9/2/2022	sp	8/4/2022	<=2	<=2	<=1		<=1		<=.25				<=1	<=.25	8	<=4			<=1	<=8	64	1	<=.12	<=1	<=8	<=1	<=.12	<=1		<=.25	<=.12	<=4	<=.5				<=.25
	22220212002	pma	CHN	70E	h	m	90	320126	res	12/2/2022	sp	8/4/2022					<=1																								0.5
	22220215003	pmi	CHN	70E	h	m	66	320126	res	15/2/2022	sp	8/4/2022	<=2	<=2	<=1		<=1		>2				8	>4	>64	<=4			>8	<=8	>64	2	1	>32	<=8	>32	<=.12	<=1		4	>4	<=4	>8				<=.25
	22220218005	kpn	CHN	70E	h	m	68	320126	res	18/2/2022	sp	8/4/2022	>32	>16	16		<=1		>2				4	>4	>64	>64			4	>64	>64	2	>16	>32	16	>32	32	>8		<=.25	>4	32	<=.5				<=.25
	22220222003	kpn	CHN	70E	h	m	64	320126	res	22/2/2022	sp	8/4/2022	<=2	<=2	<=1		<=1		<=.25				4	<=.25	8	<=4			<=1	<=8	>64	1	<=.12	2	<=8	<=1	<=.12	<=1		<=.25	<=.12	<=4	<=.5				<=.25
	22220225011	kpn	CHN	70E	h	m	71	320126	res	25/2/2022	sp	8/4/2022	<=2	16	16		>8		>2				>8	>4	>64	16			>8	64	>64	2	>16	>32	16	>32	8	8		<=.25	>4	<=4	<=.5				<=.25
	22220226004	slq	CHN	70E	h	m	26	320126	res	26/2/2022	sp	8/4/2022	<=2	<=2	<=1		<=1		<=.25				<=1	<=.25	<=4	<=4			2	<=8	<=8	<=.5	<=.12	16	<=8	<=1	<=.12	<=1		0.5	<=.12	<=4	>8				<=.25
	22220303007	kpn	CHN	70E	h	m	51	320126	res	3/3/2022	sp	8/4/2022	<=2	<=2	<=1		<=1		<=.25				<=1	<=.25	<=4	<=4			<=1	<=8	<=8	<=.5	<=.12	<=1	<=8	<=1	<=.12	<=1		<=.25	<=.12	<=4	<=.5				<=.25
	22220307006	sau	CHN	70E	h	m	67	320126	res	7/3/2022	sp	8/4/2022				>2	<=.5	>4	>4	<=.25	<=.5	1		4			>.25	<=.5	>8			<=.12							1		>4							<=.25
	22220307010	sep	CHN	70E	h	m	80	320126	res	7/3/2022	sp	8/4/2022				>2	>8	>4	>4	>4	>16	1		>4			>.25	8	2			<=.12							1		>4							<=.25
	22220311003	pae	CHN	70E	h	m	81	320126	res	11/3/2022	sp	8/4/2022	<=2	>16			4		<=.25				>8	1	<=4	8			>8	16	32	>4	2	>32	<=8	32	2	<=1		1	1	>32	<=.5				<=.25
	22220312011	kpn	CHN	70E	h	m	58	320126	res	12/3/2022	sp	8/4/2022	<=2		<=1		<=1		1				>8			8				<=8		2	<=.12		<=8		0.5	<=1		0.5	2		<=.5				<=.25
	22220315007	sau	CHN	70E	h	m	63	320126	res	15/3/2022	sp	8/4/2022				0.5	<=.5	>4	<=.5	<=.25	<=.5	2		<=.25			>.25	<=.5	<=1			<=.12							1		0.25							<=.25
	22220316001	kpn	CHN	70E	h	m	73	320126	res	16/3/2022	sp	8/4/2022	<=2	<=2	<=1		<=1		<=.25				<=1	<=.25	16	<=4			<=1	<=8	>64	<=.5	<=.12	2	<=8	<=1	<=.12	<=1		<=.25	<=.12	<=4	<=.5				<=.25
	22220323001	eco	CHN	70E	h	f	87	320126	res	23/3/2022	sp	8/4/2022	<=2	8	<=1		>8		<=.25				4	2	>64	<=4			>8	16	>64	<=.5	<=.12	4	<=8	<=1	<=.12	<=1		<=.25	1	<=4	<=.5				<=.25
	22220324008	kpn	CHN	70E	h	m	69	320126	res	24/3/2022	sp	8/4/2022	<=2	>16	>32		<=1		2				8	4	>64	32			4	>64	>64	1	>16	>32	>32	>32	16	<=1		0.5	2	<=4	4				<=.25
	22220324008	ppi	CHN	70E	h	m	69	320126	res	24/3/2022	sp	8/4/2022		>16	>32		8		2				<=1	0.5	>64	>64			2	>64	>64	<=.5	>16	>32	>32	>32	>32	<=1		>8	1	>32	<=.5				>8
	22220326002	aba	CHN	70E	h	m	65	320126	res	26/3/2022	sp	8/4/2022			16		<=1		<=.25				<=1			<=4				<=8		<=.5	2		<=8		2	<=1		<=.25	<=.12		<=.5				<=.25
	22220329005	aba	CHN	70E	h	f	87	320126	res	29/3/2022	sp	8/4/2022		4	16		<=1		<=.25				<=1	<=.25	8	<=4			<=1	<=8	<=8	<=.5	2	16	<=8	8	2	<=1		<=.25	<=.12	>32	<=.5				<=.25
	22220530002	aba	CHN	70E	h	m	42	320126	res	30/5/2022	sp	5/7/2022		16	16		<=1		<=.25				<=1	<=.25	8	<=4			<=1	<=8	<=8	<=.5	2	32	<=8	8	2	<=1		<=.25	<=.12	>32	<=.5				<=.25
	22220530004	ecl	CHN	70E	h	m	74	320126	res	30/5/2022	sp	5/7/2022	<=2	>16	<=1		<=1		<=.25				4	<=.25	<=4	<=4			<=1	<=8	<=8	1	<=.12	16	<=8	<=1	0.5	<=1		<=.25	<=.12	16	<=.5				<=.25
	22220608010	pae	CHN	70E	h	m	68	320126	res	8/6/2022	sp	5/7/2022	16	>16			<=1		<=.25				8	0.5	<=4	<=4			>8	<=8	<=8	>4	4	16	<=8	4	1	<=1		1	<=.12	>32	<=.5				<=.25
	22220609004	kpn	CHN	70E	h	m	66	320126	res	9/6/2022	sp	5/7/2022	<=2	4	<=1		<=1		<=.25				4	<=.25	16	<=4			<=1	<=8	>64	1	<=.12	4	<=8	<=1	0.25	<=1		<=.25	<=.12	<=4	<=.5				<=.25
	22220610002	kpn	CHN	70E	h	m	72	320126	res	10/6/2022	sp	5/7/2022	<=2	16	>32		>8		>2				>8	>4	>64	32			>8	64	>64	2	>16	>32	32	>32	>32	>8		<=.25	>4	<=4	<=.5				<=.25
	22220611008	pvu	CHN	70E	h	m	72	320126	res	11/6/2022	sp	5/7/2022	<=2		<=1		<=1		<=.25				4	2	<=4	<=4			>8	<=8	16	4	<=.12	>32	<=8	<=1	<=.12	<=1		2	<=.12	<=4	>8				<=.25
	22220616003	ecl	CHN	70E	h	m	58	320126	res	16/6/2022	sp	5/7/2022	<=2	>16	<=1		<=1		<=.25				4	<=.25	<=4	8			2	<=8	<=8	1	<=.12	16	<=8	<=1	0.5	<=1		<=.25	<=.12	<=4	<=.5				<=.25
	22220616004	pae	CHN	70E	h	f	52	320126	res	16/6/2022	sp	5/7/2022		16									2												<=8
	22220620005	pma	CHN	70E	h	m	69	320126	res	20/6/2022	sp	5/7/2022					<=1																								0.5
	22220621003	pce	CHN	70E	h	m	58	320126	res	21/6/2022	sp	5/7/2022	>32	>16	16		4		0.5				<=1	1	16	>64			>8	>64	>64	2	>16	>32	32	>32	2	>8		8	1	>32	>8				4
	22220622007	aju	CHN	70E	h	m	59	320126	res	22/6/2022	sp	5/7/2022	<=2	<=2	<=1		<=1		<=.25				<=1	<=.25	<=4	<=4			<=1	<=8	<=8	<=.5	<=.12	<=1	<=8	<=1	1	<=1		<=.25	<=.12	<=4	<=.5				<=.25
	22220625002	kpn	CHN	70E	h	m	53	320126	res	25/6/2022	sp	5/7/2022	<=2	<=2	<=1		<=1		<=.25				4	<=.25	16	<=4			>8	<=8	>64	<=.5	<=.12	<=1	<=8	<=1	<=.12	<=1		<=.25	<=.12	<=4	<=.5				<=.25
	22220627003	pma	CHN	70E	h	m	72	320126	res	27/6/2022	sp	5/7/2022					<=1																								0.5
	22220627004	ppu	CHN	70E	h	m	78	320126	res	27/6/2022	sp	5/7/2022	<=2	>16			>8		<=.25				2	2	16	32			4	>64	>64	2	2	>32	32	>32	2	<=1		<=.25	1	>32					4
	22220628005	pae	CHN	70E	h	m	83	320126	res	28/6/2022	sp	5/7/2022		>16									4	<=.25		<=4						<=.5	2		<=8						<=.12
	22220629003	ecl	CHN	70E	h	m	33	320126	res	29/6/2022	sp	5/7/2022	<=2	>16	<=1		<=1		<=.25				4	<=.25	<=4	<=4			2	<=8	16	2	<=.12	8	<=8	<=1	0.5	<=1		0.5	<=.12	16	<=.5				<=.25
	22220630001	kpn	CHN	70E	h	m	65	320126	res	30/6/2022	sp	5/7/2022	<=2	8	<=1		<=1		1				8	2	16	<=4			2	<=8	>64	1	<=.12	2	<=8	<=1	0.25	<=1		<=.25	1	<=4	<=.5				<=.25
	22220702002	aba	CHN	70E	h	f	64	320126	res	2/7/2022	sp	11/10/2022		16	>32		<=1		>2				<=1	2	>64	>64			2	64	>64	<=.5	>16	>32	32	>32	>32	>8		8	4	>32	<=.5				>8
	22220704003	kpn	CHN	70E	h	m	59	320126	res	4/7/2022	sp	11/10/2022	<=2	<=2	<=1		<=1		<=.25				<=1	<=.25	8	<=4			<=1	<=8	>64	<=.5	<=.12	2	<=8	<=1	<=.12	<=1		<=.25	<=.12	<=4	<=.5				<=.25
	22220725007	kpn	CHN	70E	h	f	51	320126	res	25/7/2022	sp	11/10/2022	<=2	<=2	<=1		<=1		<=.25				<=1	<=.25	16	<=4			<=1	<=8	>64	<=.5	<=.12	2	<=8	<=1	<=.12	<=1		<=.25	<=.12	<=4	<=.5				<=.25
	22220729005	kpn	CHN	70E	h	m	69	320126	res	29/7/2022	sp	11/10/2022	<=2	>16	>32		>8		2				>8	2	>64	32			>8	>64	>64		>16	>32	>32	>32	32	>8		<=.25	1	<=4	<=.5				<=.25
	22220729014	kpn	CHN	70E	h	f	59	320126	res	29/7/2022	sp	11/10/2022	<=2	<=2	<=1		<=1		<=.25				<=1	<=.25	8	<=4			<=1	<=8	64	<=.5	<=.12	<=1	<=8	<=1	<=.12	<=1		<=.25	<=.12	<=4	<=.5				<=.25
	22220801005	ecl	CHN	70E	h	m	48	320126	res	1/8/2022	sp	11/10/2022	<=2	16	<=1		<=1		<=.25				2	<=.25	<=4	<=4			2	<=8	<=8	<=.5	<=.12	16	<=8	<=1	0.25	<=1		<=.25	<=.12	<=4	<=.5				<=.25
	22220802003	kpn	CHN	70E	h	m	52	320126	res	2/8/2022	sp	11/10/2022	<=2	<=2	<=1		<=1		<=.25				<=1	<=.25	16	<=4			<=1	<=8	>64	<=.5	<=.12	2	<=8	<=1	<=.12	<=1		<=.25	<=.12	<=4	<=.5				<=.25
	22220802011	ecl	CHN	70E	h	f	82	320126	res	2/8/2022	sp	11/10/2022	<=2	>16	<=1		<=1		<=.25				2	2	<=4	<=4			<=1	<=8	<=8	1	<=.12	4	<=8	<=1	<=.12	<=1		<=.25	1	<=4	<=.5				<=.25
	22220803002	kox	CHN	70E	h	f	61	320126	res	3/8/2022	sp	11/10/2022	<=2	<=2	<=1		<=1		<=.25				<=1	<=.25	8	<=4			<=1	<=8	32	<=.5	<=.12	<=1	<=8	<=1	<=.12	<=1		<=.25	<=.12	<=4	<=.5				<=.25
	22220723002	kpn	CHN	70E	h	m	59	320126	res	23/7/2022	sp	11/10/2022	<=2	>16	<=1		<=1		<=.25				<=1	2	8	<=4			>8	<=8	>64	<=.5	<=.12	16	<=8	<=1	0.25	<=1		<=.25	<=.12	>32	<=.5				<=.25
	22220721001	eae	CHN	70E	h	m	69	320126	res	21/7/2022	sp	11/10/2022	<=2	16	16		>8		>2				>8	>4	64	64			>8	32	32		<=.12	>32	<=8	8	32	4		0.5	>4	16	<=.5				<=.25
	22220720013	pae	CHN	70E	h	f	67	320126	res	20/7/2022	sp	11/10/2022	<=2	>16			4		<=.25				>8	2	8	8			>8	32	32	>4	2	>32	<=8	32	2	<=1		2	1	>32	<=.5				<=.25
	22220808008	eae	CHN	70E	h	m	65	320126	res	8/8/2022	sp	11/10/2022	<=2	<=2	<=1		<=1		<=.25				<=1	<=.25	16	<=4			<=1	<=8	>64	<=.5	<=.12	<=1	<=8	<=1	<=.12	<=1		<=.25	<=.12	<=4	<=.5				<=.25
	22220808012	ecl	CHN	70E	h	m	71	320126	res	8/8/2022	sp	11/10/2022	>32	>16	32		2		>2				4	>4	>64	>64			>8	>64	>64	2	8	>32	>32	>32	>32	>8		8	>4	>32	<=.5				>8
	22220808013	kpn	CHN	70E	h	f	49	320126	res	8/8/2022	sp	11/10/2022	<=2	<=2	<=1		<=1		<=.25				<=1	<=.25	16	<=4			<=1	<=8	>64	<=.5	<=.12	<=1	<=8	<=1	<=.12	<=1		<=.25	<=.12	<=4	<=.5				<=.25
	22220808016	sma	CHN	70E	h	m	66	320126	res	8/8/2022	sp	11/10/2022	<=2	<=2	<=1		<=1		<=.25				2	<=.25	16				<=1	<=8	>64	<=.5	<=.12	<=1	<=8	<=1	<=.12	<=1			<=.12	<=4	<=.5				<=.25
	22220720003	eae	CHN	70E	h	f	36	320126	res	20/7/2022	sp	11/10/2022	<=2	>16	<=1		>8		<=.25				4	2	>64	<=4			>8	16	>64	1	2	>32	<=8	>32	0.5	>8		1	1	<=4	<=.5				<=.25
	22220719009	pma	CHN	70E	h	m	71	320126	res	19/7/2022	sp	11/10/2022					<=1																								1
	22220718006	kpn	CHN	70E	h	m	63	320126	res	18/7/2022	sp	11/10/2022	<=2	4	<=1		<=1		<=.25				2	<=.25	64	<=4			<=1	<=8	>64	1	<=.12	2	<=8	<=1	<=.12	<=1		<=.25	<=.12	<=4	<=.5				<=.25
	22220718004	kpn	CHN	70E	h	f	76	320126	res	18/7/2022	sp	11/10/2022	<=2	16	4		>8		1				8	2	>64	<=4			>8	32	>64	2	>16	>32	16	>32	1	8		<=.25	1	<=4	<=.5				<=.25
	22220718003	pfl	CHN	70E	h	m	58	320126	res	18/7/2022	sp	11/10/2022	4	>16			>8		>2				>8	>4	64				>8	>64	>64	>4		>32	16	8	1	<=1		1	>4	>32					4
	22220816009	kpn	CHN	70E	h	m	55	320126	res	16/8/2022	sp	11/10/2022	<=2	<=2	<=1		<=1		<=.25				2	<=.25	16	<=4			<=1	<=8	>64	<=.5	<=.12	2	<=8	<=1	<=.12	<=1		0.5	<=.12	<=4	<=.5				<=.25
	22220817010	kpn	CHN	70E	h	f	77	320126	res	17/8/2022	sp	11/10/2022	<=2	16	4		<=1		1				4	2	>64	<=4			2	32	>64	1	2	>32	16	8	2	<=1		<=.25	1	<=4	<=.5				<=.25
	22220714003	kpn	CHN	70E	h	m	62	320126	res	14/7/2022	sp	11/10/2022	<=2	<=2	<=1		<=1		<=.25				2	<=.25	8	<=4			<=1	<=8	>64	<=.5	<=.12	4	<=8	<=1	0.25	<=1		<=.25	<=.12	<=4	<=.5				<=.25
	22220713006	aba	CHN	70E	h	m	66	320126	res	13/7/2022	sp	11/10/2022		<=2	32		<=1		<=.25				<=1	<=.25	8	8			<=1	<=8	<=8	<=.5	2	16	<=8	16	2	<=1		<=.25	<=.12	>32	<=.5				<=.25
	22220713001	ecl	CHN	70E	h	m	70	320126	res	13/7/2022	sp	11/10/2022	16	>16	<=1		>8		2				2	>4	<=4	<=4			2	<=8	<=8	<=.5	<=.12	4	<=8	<=1	<=.12	>8		0.5	4	<=4	<=.5				<=.25
	22220711009	kpn	CHN	70E	h	f	36	320126	res	11/7/2022	sp	11/10/2022	<=2	>16	<=1		>8		<=.25				8	2	>64	<=4			>8	16	>64	1	2	>32	<=8	>32	0.5	>8		1	1	<=4	<=.5				<=.25
	22220711002	kpn	CHN	70E	h	f	70	320126	res	11/7/2022	sp	11/10/2022	<=2	<=2	<=1		<=1		<=.25				2	<=.25	8	<=4			<=1	<=8	32	<=.5	<=.12	<=1	<=8	<=1	<=.12	<=1		<=.25	<=.12	<=4	<=.5				<=.25
	22220804008	aba	CHN	70E	h	f	54	320126	res	4/8/2022	sp	11/10/2022		8	32		<=1		<=.25				<=1	<=.25	8	<=4			<=1	<=8	<=8	<=.5	2	>32	<=8	8	2	<=1		<=.25	<=.12	>32	<=.5				<=.25
	22220804009	kpn	CHN	70E	h	f	47	320126	res	4/8/2022	sp	11/10/2022	<=2	16	4		<=1		1				4	4	>64	<=4			2	32	>64	1	2	>32	16	>32	4	<=1		<=.25	1	<=4	<=.5				<=.25
	22220805001	kox	CHN	70E	h	m	69	320126	res	5/8/2022	sp	11/10/2022	<=2	16	16		>8		>2				>8	>4	64	32			>8	<=8	32		<=.12	>32	<=8	4	32	8		1	>4	<=4	<=.5				<=.25
	22220805004	aba	CHN	70E	h	m	71	320126	res	5/8/2022	sp	11/10/2022		4	16		<=1		<=.25				<=1	<=.25	<=4	<=4			<=1	<=8	<=8	<=.5	2	16	<=8	8	2	<=1		<=.25	<=.12	>32	<=.5				<=.25
	22220805005	aba	CHN	70E	h	m	59	320126	res	5/8/2022	sp	11/10/2022		8	32		<=1		<=.25				<=1	<=.25	8	8			<=1	<=8	16	<=.5	4	32	<=8	16	2	<=1		<=.25	<=.12	>32	<=.5				<=.25
	22220808017	eco	CHN	70E	h	m	86	320126	res	8/8/2022	sp	11/10/2022	<=2	16	>32		>8		>2				>8	>4	>64	<=4			>8	16	>64	<=.5	>16	>32	16	>32	32	<=1		<=.25	>4	<=4	<=.5				<=.25
	22220808018	kpn	CHN	70E	h	f	46	320126	res	8/8/2022	sp	11/10/2022	<=2	<=2	<=1		<=1		<=.25				<=1	<=.25	16	<=4			<=1	<=8	>64	<=.5	<=.12	<=1	<=8	<=1	<=.12	<=1		<=.25	<=.12	<=4	<=.5				<=.25
	22220808019	pma	CHN	70E	h	f	66	320126	res	8/8/2022	sp	11/10/2022					<=1																								0.5
	22220809002	pae	CHN	70E	h	m	73	320126	res	9/8/2022	sp	11/10/2022	<=2	>16			8		<=.25				>8	2	8	8			>8	16	32	>4	2	>32	<=8	32	2	<=1		1	1	>32	<=.5				<=.25
	22220809007	kpn	CHN	70E	h	f	58	320126	res	9/8/2022	sp	11/10/2022	<=2	<=2	<=1		<=1		<=.25				8	2	16	<=4			>8	<=8	>64	2	<=.12	2	<=8	<=1	<=.12	<=1		<=.25	1	<=4	<=.5				<=.25
	22220810005	ecl	CHN	70E	h	m	66	320126	res	10/8/2022	sp	11/10/2022	4	>16	2		<=1		>2				8	>4	64	32			>8	>64	>64	2	0.5	>32	<=8	16	32	>8		<=.25	>4	>32	<=.5				<=.25
	22220813002	kpn	CHN	70E	h	m	67	320126	res	13/8/2022	sp	11/10/2022	<=2	<=2	<=1		>8		<=.25				>8	<=.25	16	<=4			>8	<=8	>64	<=.5	<=.12	2	<=8	<=1	<=.12	<=1		<=.25	<=.12	<=4	<=.5				<=.25
	22220815004	aba	CHN	70E	h	f	50	320126	res	15/8/2022	sp	11/10/2022		8	32		<=1		<=.25				<=1	<=.25	8	8			2	<=8	<=8	<=.5	4	>32	<=8	8	2	<=1		<=.25	<=.12	>32	<=.5				0.5
	22220826002	kpn	CHN	70E	h	f	42	320126	res	26/8/2022	sp	11/10/2022	<=2	<=2	<=1		<=1		<=.25				<=1	<=.25	16	<=4			<=1	<=8	>64	<=.5	<=.12	4	<=8	<=1	0.25	<=1		0.5	<=.12	<=4	<=.5				<=.25
	22220903007	kpn	CHN	70E	h	m	46	320126	res	3/9/2022	sp	11/10/2022	<=2	<=2	<=1		<=1		<=.25				<=1	<=.25	8	<=4			<=1	<=8	>64	<=.5	<=.12	<=1	<=8	<=1	<=.12	<=1		<=.25	<=.12	<=4	<=.5				<=.25
	22220905005	pae	CHN	70E	h	m	92	320126	res	5/9/2022	sp	11/10/2022	<=2	>16			8		<=.25				>8	1	<=4	8			>8	16	32	>4	2	>32	<=8	32	2	<=1		1	0.5	>32	<=.5				<=.25
	22220905008	pma	CHN	70E	h	m	78	320126	res	5/9/2022	sp	11/10/2022					<=1																								0.5
	22220905009	pae	CHN	70E	h	f	77	320126	res	5/9/2022	sp	11/10/2022	<=2	>16			8		<=.25				>8	2	<=4	8			>8	16	32	>4	2	>32	<=8	32	2	<=1		2	1	>32	<=.5				<=.25
	22220907003	kpn	CHN	70E	h	m	76	320126	res	7/9/2022	sp	11/10/2022	<=2	<=2	<=1		<=1		<=.25				2	<=.25	16	<=4			<=1	<=8	>64	<=.5	<=.12	<=1	<=8	<=1	<=.12	<=1		<=.25	<=.12	<=4	<=.5				<=.25
	22220908009	ecl	CHN	70E	h	m	75	320126	res	8/9/2022	sp	11/10/2022	<=2	<=2	<=1		>8		<=.25				8	1	>64	<=4			>8	<=8	>64	2	<=.12	<=1	<=8	<=1	<=.12	<=1		<=.25	0.25	<=4	<=.5				<=.25
	22220909001	ecl	CHN	70E	h	m	78	320126	res	9/9/2022	sp	11/10/2022	<=2	>16	<=1		<=1		<=.25				2	2	16	8			2	>64	>64	1	<=.12	>32	<=8	4	8	<=1		<=.25	1	>32	<=.5				<=.25
	22220910004	ecl	CHN	70E	h	m	57	320126	res	10/9/2022	sp	11/10/2022	<=2	>16	<=1		<=1		<=.25				<=1	4	<=4	<=4			<=1	<=8	<=8	<=.5	0.25	<=1	<=8	<=1	0.25	<=1		<=.25	0.25	<=4	<=.5				0.5
	22220913005	kpn	CHN	70E	h	m	75	320126	res	13/9/2022	sp	11/10/2022	<=2	<=2	<=1		<=1		<=.25				<=1	<=.25	16	<=4			<=1	<=8	>64	<=.5	<=.12	2	<=8	<=1	<=.12	<=1		<=.25	<=.12	<=4	<=.5				<=.25
	22220915002	kpn	CHN	70E	h	f	79	320126	res	15/9/2022	sp	11/10/2022	16	16	16		>8		>2				>8	>4	>64	16			>8	64	>64		>16	>32	16	>32	4	>8		<=.25	>4	<=4	<=.5				<=.25
	22220915010	pae	CHN	70E	h	m	81	320126	res	15/9/2022	sp	11/10/2022	<=2	>16			8		<=.25				>8	>4	>64				>8	>64	64	>4	8	>32	32	>32	8	<=1		2	0.5	>32	<=.5				1
	22220827003	pae	CHN	70E	h	f	72	320126	res	27/8/2022	sp	11/10/2022	<=2	>16					<=.25				2	<=.25	16	<=4			2	<=8	<=8	<=.5	<=.12	>32	<=8	16		<=1			<=.12	>32	<=.5				<=.25
	22220917002	axy	CHN	70E	h	m	87	320126	res	17/9/2022	sp	11/10/2022	16	8	>32		<=1		2				<=1	4	<=4	<=4			>8	<=8	<=8	2	8	>32	<=8	>32	2	8		1	2	>32	<=.5				<=.25
	22220917005	kpn	CHN	70E	h	m	65	320126	res	17/9/2022	sp	11/10/2022	<=2	<=2	<=1		<=1		<=.25				2	<=.25	16	<=4			<=1	<=8	>64	1	<=.12	<=1	<=8	<=1	<=.12	<=1		<=.25	<=.12	<=4	<=.5				<=.25
	22220919003	eae	CHN	70E	h	m	60	320126	res	19/9/2022	sp	11/10/2022	4	>16	16		>8		<=.25				2	2	>64	<=4			<=1	<=8	64	1	<=.12	16	<=8	2	32	>8		<=.25	1	32	<=.5				<=.25
	22220919004	kpn	CHN	70E	h	m	71	320126	res	19/9/2022	sp	11/10/2022	<=2	<=2	<=1		<=1		<=.25				<=1	<=.25	8	<=4			<=1	<=8	>64	<=.5	<=.12	<=1	<=8	<=1	<=.12	<=1		<=.25	<=.12	<=4	<=.5				<=.25
	22220922001	eae	CHN	70E	h	m	87	320126	res	22/9/2022	sp	11/10/2022	<=2	>16	>32		>8		1				8	2	>64	>64			>8	>64	>64	2	>16	>32	>32	>32	32	8		<=.25	1	>32	<=.5				<=.25
	22220922005	aba	CHN	70E	h	m	75	320126	res	22/9/2022	sp	11/10/2022		>16	>32		<=1		>2				<=1	>4	>64	>64			4	>64	>64	<=.5	>16	>32	32	>32	>32	<=1		8	>4	>32	<=.5				8
	22220829003	pae	CHN	70E	h	m	60	320126	res	29/8/2022	sp	11/10/2022	16	>16			>8		2				8	>4	8	8			>8	16	32	>4	4	>32	<=8	16	2	2		2	4	>32	<=.5				<=.25
	22220829007	pma	CHN	70E	h	m	66	320126	res	29/8/2022	sp	11/10/2022					<=1																								1
	22220830003	kpn	CHN	70E	h	m	75	320126	res	30/8/2022	sp	11/10/2022	<=2	8	<=1		<=1		<=.25				2	<=.25	>64	8			<=1	16	>64	1	<=.12	2	<=8	<=1	0.25	<=1		<=.25	<=.12	<=4	<=.5				<=.25
	22220830006	ppu	CHN	70E	h	m	64	320126	res	30/8/2022	sp	11/10/2022	<=2	>16			>8		>2				<=1	>4	16	16			8	>64	>64	4	8	>32	32	32	2	<=1		0.5	>4	>32					4
	22220830007	kpn	CHN	70E	h	m	73	320126	res	30/8/2022	sp	11/10/2022	<=2	<=2	<=1		<=1		<=.25				<=1	<=.25	16	<=4			<=1	<=8	>64	<=.5	<=.12	2	<=8	<=1	<=.12	<=1		<=.25	<=.12	<=4	<=.5				<=.25
	22220831005	aba	CHN	70E	h	m	81	320126	res	31/8/2022	sp	11/10/2022		>16	>32		<=1		>2				<=1	>4	>64	>64			8	>64	>64	2	>16	>32	>32	>32	>32	<=1		>8	>4	>32	2				>8
	22220831008	pae	CHN	70E	h	m	65	320126	res	31/8/2022	sp	11/10/2022	<=2	>16			>8		0.5				>8	4	32	32			>8	>64	>64	>4	8	>32	32	>32	2	<=1		1	4	>32	<=.5				1
	22220901003	ecl	CHN	70E	h	f	79	320126	res	1/9/2022	sp	11/10/2022	<=2	>16	<=1		<=1		<=.25				4	<=.25	<=4	<=4			<=1	<=8	<=8	1	<=.12	16	<=8	<=1	0.5	<=1		<=.25	<=.12	32	<=.5				<=.25
	22220903002	ecl	CHN	70E	h	m	35	320126	res	3/9/2022	sp	11/10/2022	<=2	>16	<=1		>8		>2				>8	>4	>64	16			>8	16	>64		<=.12	16	<=8	<=1	0.5	8		<=.25	>4	8	>8				<=.25
	22220903005	pae	CHN	70E	h	m	24	320126	res	3/9/2022	sp	11/10/2022	<=2	>16			<=1		2				2	4	<=4	<=4			4	<=8	<=8	4	4	>32	<=8	8	1	<=1		1	4	>32	<=.5				<=.25
	22220819008	kpn	CHN	70E	h	m	90	320126	res	19/8/2022	sp	11/10/2022	<=2	<=2	<=1		<=1		<=.25				<=1	<=.25	16	<=4			<=1	<=8	>64	<=.5	<=.12	<=1	<=8	<=1	<=.12	<=1		<=.25	<=.12	<=4	<=.5				<=.25
	22220820002	kpn	CHN	70E	h	m	70	320126	res	20/8/2022	sp	11/10/2022	<=2	4	<=1		<=1		<=.25				<=1	<=.25	<=4	<=4			<=1	<=8	16	<=.5	<=.12	<=1	<=8	<=1	<=.12	<=1		<=.25	<=.12	<=4	<=.5				<=.25
	22220820008	kpn	CHN	70E	h	m	78	320126	res	20/8/2022	sp	11/10/2022	<=2	4	<=1		<=1		<=.25				<=1	<=.25	8	<=4			<=1	<=8	32	<=.5	<=.12	<=1	<=8	<=1	<=.12	<=1		<=.25	<=.12	<=4	<=.5				<=.25
	22220824003	pae	CHN	70E	h	m	65	320126	res	24/8/2022	sp	11/10/2022	<=2	>16			8		<=.25				>8	4	>64				>8	>64	>64	>4	16	>32	>32	>32	>32	<=1		1	1	>32	<=.5				0.5
	22220825003	kpn	CHN	70E	h	f	85	320126	res	25/8/2022	sp	11/10/2022	<=2	<=2	<=1		<=1		<=.25				2	<=.25	8	<=4			<=1	<=8	>64	<=.5	<=.12	2	<=8	<=1	<=.12	<=1		<=.25	<=.12	<=4	<=.5				<=.25
	22220905007	aba	CHN	70E	h	m	84	320126	res	5/9/2022	sp	11/10/2022		8	16		<=1		<=.25				<=1	<=.25	8	<=4			8	<=8	<=8	<=.5	2	32	<=8	8	2	<=1		<=.25	<=.12	>32	<=.5				8
	22220917002	aba	CHN	70E	h	m	87	320126	res	17/9/2022	sp	11/10/2022		>16	>32		<=1		<=.25				<=1	<=.25	16	8			<=1	32	64	<=.5	4	>32	<=8	32	16	<=1		0.5	<=.12	>32	<=.5				1
	22230701001	mmo	CHN	70E	h	m	74	320126	res	1/7/2023	sp	8/10/2023	<=2		<=1		<=1		<=.25				>8	0.5	>64	<=4			>8	16	<=8				<=8	4	2	<=1			0.25	<=4					<=.25
	22230702002	kpn	CHN	70E	h	f	71	320126	res	2/7/2023	sp	8/10/2023	<=2	16	8		>8		>2				>8	>4	>64	32			>8	64			>16	>32	<=8	32	8	>8		<=.25	>4	<=4	<=.5				<=.25
	22230703007	kpn	CHN	70E	h	m	73	320126	res	3/7/2023	sp	8/10/2023	<=2	<=2	<=1		<=1		<=.25				<=1	<=.25	16	<=4			<=1	<=8		<=.5	<=.12	<=1	<=8	<=1	<=.12	<=1		<=.25	<=.12	<=4	<=.5				<=.25
	22230704005	ecl	CHN	70E	h	m	84	320126	res	4/7/2023	sp	8/10/2023	<=2		<=1		<=1		<=.25				8	<=.25		<=4			<=1	<=8		1	<=.12	32	<=8	<=1	0.25	<=1		<=.25	<=.12		<=.5				<=.25
	22230704006	pae	CHN	70E	h	m	86	320126	res	4/7/2023	sp	8/10/2023
	22230705010	eco	CHN	70E	h	m	76	320126	res	5/7/2023	sp	8/10/2023	<=2	16	4		>8		>2				>8	>4	>64	16			>8	64	>64		>16	>32	32	>32	1	8		<=.25	>4	<=4	<=.5				<=.25
	22230705011	ecl	CHN	70E	h	f	53	320126	res	5/7/2023	sp	8/10/2023	<=2		<=1		<=1		<=.25				8	<=.25	8	8			2	<=8	<=8	2	<=.12	32	<=8	<=1	0.5	<=1		<=.25	<=.12		<=.5				<=.25
	22230705013	kpn	CHN	70E	h	m	60	320126	res	5/7/2023	sp	8/10/2023	<=2	16	16		>8		>2				>8	>4	>64	16			>8	32		2	>16	>32	16	>32	32	8		<=.25	>4	<=4	<=.5				<=.25
	22230707001	eco	CHN	70E	h	m	81	320126	res	7/7/2023	sp	8/10/2023	>32	8	4		>8		>2				<=1	>4	>64	<=4			>8	16	>64	<=.5	8	>32	<=8	>32	8	>8		<=.25	>4	<=4	<=.5				<=.25
	22230707010	kpn	CHN	70E	h	f	66	320126	res	7/7/2023	sp	8/10/2023	<=2	16	<=1		>8		>2				>8	>4	>64	16			>8	16		1	2	16	<=8	4	4	8		<=.25	>4	<=4	<=.5				<=.25
	22230708013	pae	CHN	70E	h	f	73	320126	res	8/7/2023	sp	8/10/2023	<=2						<=.25				8	0.5	>64					>64	>64		16	>32	>32		>32	<=1		2	0.5	>32	<=.5				1
	22230710008	kpn	CHN	70E	h	f	44	320126	res	10/7/2023	sp	8/10/2023	<=2	<=2	<=1		>8		1				8	2	32	<=4			>8	<=8		2	<=.12	2	<=8	<=1	<=.12	<=1		<=.25	1	<=4	<=.5				<=.25
	22230711004	eae	CHN	70E	h	m	85	320126	res	11/7/2023	sp	8/10/2023	<=2		<=1		<=1		<=.25				2	<=.25	<=4	<=4			<=1	<=8	<=8	<=.5	<=.12	4	<=8	<=1	<=.12	<=1		2	<=.12		<=.5				<=.25
	22230711007	kpn	CHN	70E	h	m	69	320126	res	11/7/2023	sp	8/10/2023	<=2	<=2	<=1		<=1		<=.25				2	<=.25	32	<=4			<=1	<=8		<=.5	<=.12	2	<=8	<=1	1	<=1		0.5	<=.12	<=4	<=.5				<=.25
	22230712003	pae	CHN	70E	h	f	80	320126	res	12/7/2023	sp	8/10/2023
	22230712009	kpn	CHN	70E	h	m	83	320126	res	12/7/2023	sp	8/10/2023	<=2	8	<=1		<=1		1				>8	2	32	8			8	<=8			<=.12	16	<=8	<=1	0.5	<=1		0.5	1	<=4	<=.5				<=.25
	22230714005	aba	CHN	70E	h	m	81	320126	res	14/7/2023	sp	8/10/2023					<=1		<=.25				<=1	<=.25	8	<=4			<=1	<=8	<=8	<=.5	2	32	<=8	8	2	<=1		<=.25	<=.12	>32	<=.5				<=.25
	22230717001	slq	CHN	70E	h	m	74	320126	res	17/7/2023	sp	8/10/2023	<=2	4	<=1		<=1		<=.25				<=1	<=.25	<=4	<=4			4	<=8	16	<=.5	<=.12	32	<=8	<=1	0.25	<=1		0.5	<=.12	<=4	>8				<=.25
	22230717007	kpn	CHN	70E	h	m	59	320126	res	17/7/2023	sp	9/10/2023	<=2	<=2	<=1		<=1		<=.25				<=1	<=.25	8	<=4			<=1	<=8		<=.5	<=.12	<=1	<=8	<=1	<=.12	<=1		1	<=.12	<=4	<=.5				<=.25
	22230719007	kpn	CHN	70E	h	f	73	320126	res	19/7/2023	sp	8/10/2023	<=2	<=2	<=1		<=1		<=.25				<=1	<=.25	16	<=4			<=1	<=8		<=.5	<=.12	<=1	<=8	<=1	<=.12	<=1		<=.25	<=.12	<=4	<=.5				<=.25
	22230719011	aba	CHN	70E	h	m	72	320126	res	19/7/2023	sp	8/10/2023					<=1		<=.25				<=1	<=.25	8	>64			>8	<=8	<=8	<=.5	16	32	<=8	8	2	<=1		<=.25	<=.12	>32	1				<=.25
	22230719014	ecl	CHN	70E	h	f	72	320126	res	19/7/2023	sp	8/10/2023	<=2		<=1		<=1		<=.25				2	<=.25	<=4	<=4			<=1	<=8	<=8	1	<=.12	16	<=8	<=1	0.25	<=1		<=.25	<=.12		<=.5				<=.25
	22230720010	ecl	CHN	70E	h	m	50	320126	res	20/7/2023	sp	8/10/2023	<=2		<=1		>8		1				8	>4	<=4	<=4			>8	<=8	<=8	2	<=.12	4	<=8	<=1	<=.12	<=1		1	1		>8				<=.25
	22230720012	ecl	CHN	70E	h	m	37	320126	res	20/7/2023	sp	8/10/2023	<=2		<=1		>8		2				8			<=4				<=8		2	<=.12		<=8		0.25	<=1		1	4		>8				<=.25
	22230721001	pae	CHN	70E	h	m	68	320126	res	21/7/2023	sp	8/10/2023
	22230722003	kpn	CHN	70E	h	m	90	320126	res	22/7/2023	sp	8/10/2023	<=2	>16	>32		<=1		>2				8	>4	>64	>64			4	>64		2	>16	>32	>32	>32	>32	>8		<=.25	>4	>32	<=.5				>8
	22230722003	fme	CHN	70E	h	m	90	320126	res	22/7/2023	sp	8/10/2023	>32	>16	>32		<=1		>2				<=1	4	64	>64			>8	>64	>64		>16	>32	>32	>32	>32	>8		>8	>4	>32	>8				>8
	22230723003	kpn	CHN	70E	h	m	54	320126	res	23/7/2023	sp	8/10/2023	<=2	>16	>32		>8		>2				>8	>4	>64	>64			>8	>64			>16	>32	32	>32	32	8		<=.25	>4	<=4	<=.5				<=.25
	22230723003	pma	CHN	70E	h	m	54	320126	res	23/7/2023	sp	8/10/2023					<=1																								0.5
	22230724008	kpn	CHN	70E	h	m	44	320126	res	24/7/2023	sp	8/10/2023	>32	>16	8		>8		>2				>8	>4	>64	8			>8	>64		2	2	>32	<=8	>32	32	>8		1	>4	16	<=.5				<=.25
	22230725002	ecl	CHN	70E	h	m	82	320126	res	25/7/2023	sp	8/10/2023	<=2		<=1		>8		1				>8	>4	<=4	<=4			>8	<=8	<=8		<=.12	4	<=8	<=1	<=.12	<=1		1	2		>8				<=.25
	22230725012	ecl	CHN	70E	h	m	80	320126	res	25/7/2023	sp	8/10/2023	16		16		<=1		>2				4	>4	>64	>64			>8	>64	>64	2	8	>32	>32	>32	>32	>8		4	>4		<=.5				>8
	22230726008	kpn	CHN	70E	h	m	71	320126	res	26/7/2023	sp	8/10/2023	<=2	>16	16		>8		>2				>8	>4	>64	64			>8	>64		2	>16	>32	32	>32	32	>8		1	>4	16	>8				<=.25
	22230728003	kpn	CHN	70E	h	m	69	320126	res	28/7/2023	sp	8/10/2023	<=2	8	<=1		<=1		0.5				8	2	>64	<=4			>8	16		2	2	>32	<=8	32	0.5	8		<=.25	1	<=4	<=.5				<=.25
	22230730003	eco	CHN	70E	h	m	74	320126	res	30/7/2023	sp	8/10/2023	<=2	8	<=1		>8		>2				<=1	>4	>64	<=4			>8	<=8	>64	<=.5	<=.12	4	<=8	<=1	<=.12	<=1		<=.25	>4	<=4	<=.5				<=.25
	22230731004	pae	CHN	70E	h	m	80	320126	res	31/7/2023	sp	8/10/2023	4						<=.25				>8	1	>64					>64	>64		>16	>32	>32		>32	<=1		2	1	>32	<=.5				<=.25
	22230731008	pae	CHN	70E	h	m	75	320126	res	31/7/2023	sp	8/10/2023
	22230802003	aba	CHN	70E	h	m	77	320126	res	2/8/2023	sp	8/10/2023					<=1		<=.25				<=1	<=.25	8	<=4			>8	<=8	<=8	<=.5	2	32	<=8	8	2	<=1		<=.25	<=.12	>32	<=.5				<=.25
	22230802006	ecl	CHN	70E	h	f	76	320126	res	2/8/2023	sp	8/10/2023	<=2		<=1		>8		<=.25				4	0.5	>64	8			<=1	16	>64	1	<=.12	>32	<=8	4	2	<=1		0.5	0.5		<=.5				<=.25
	22230803007	kpn	CHN	70E	h	m	78	320126	res	3/8/2023	sp	8/10/2023	<=2	8	<=1		<=1		1				2	2	>64	<=4			<=1	16		<=.5	<=.12	2	<=8	<=1	<=.12	8		<=.25	1	<=4	<=.5				<=.25
	22230803007	sma	CHN	70E	h	m	78	320126	res	3/8/2023	sp	8/10/2023	<=2		<=1		<=1		<=.25				2	0.5	<=4				8	<=8	<=8	1	<=.12		<=8	<=1	0.25	2			<=.12						<=.25
	22230807001	kpn	CHN	70E	h	f	53	320126	res	7/8/2023	sp	8/10/2023	<=2		<=1		<=1		<=.25				8			<=4				<=8		1	<=.12		<=8		<=.12	<=1		<=.25	<=.12		<=.5				<=.25
	22230809007	kpn	CHN	70E	h	m	53	320126	res	9/8/2023	sp	8/10/2023	<=2	8	16		>8		>2				8	>4	>64	8			2	16		2	2	>32	<=8	>32	32	8		<=.25	>4	<=4	<=.5				<=.25
	22230810015	aba	CHN	70E	h	m	75	320126	res	10/8/2023	sp	8/10/2023		8	16		<=1		<=.25				<=1	<=.25	16	<=4			<=1	<=8	<=8	<=.5	2	32	<=8	8	2	<=1		<=.25	<=.12	>32	<=.5				<=.25
	22230811004	kpn	CHN	70E	h	m	68	320126	res	11/8/2023	sp	8/10/2023	<=2	8	<=1		<=1		<=.25				>8	<=.25	>64	64			>8	16		<=.5	<=.12	2	<=8	<=1	0.5	<=1		<=.25	<=.12	<=4	<=.5				<=.25
	22230811007	pae	CHN	70E	h	m	71	320126	res	11/8/2023	sp	8/10/2023	<=2						1				>8	>4	>64					>64	>64		8	>32	>32		>32	<=1		8	4	>32	<=.5				2
	22230814002	pae	CHN	70E	h	m	78	320126	res	14/8/2023	sp	8/10/2023	<=2						<=.25				>8	0.5	>64					>64	>64		16	>32	>32		>32	<=1		2	0.5	>32	<=.5				<=.25
	22230814004	kpn	CHN	70E	h	m	57	320126	res	14/8/2023	sp	8/10/2023	<=2	4	<=1		<=1		<=.25				2	<=.25	8	<=4			<=1	<=8		1	<=.12	2	<=8	<=1	<=.12	<=1		<=.25	<=.12	<=4	<=.5				<=.25
	22230815001	ecl	CHN	70E	h	f	72	320126	res	15/8/2023	sp	8/10/2023	<=2		<=1		<=1		<=.25				2	<=.25	<=4	<=4			<=1	<=8	<=8	1	<=.12	4	<=8	<=1	0.25	<=1		<=.25	<=.12		<=.5				<=.25
	22230816007	kpn	CHN	70E	h	m	64	320126	res	16/8/2023	sp	8/10/2023	<=2	<=2	<=1		<=1		<=.25				<=1	<=.25	8	<=4			<=1	<=8		<=.5	<=.12	<=1	<=8	<=1	<=.12	<=1		<=.25	<=.12	<=4	<=.5				<=.25
	22230818006	pae	CHN	70E	h	m	87	320126	res	18/8/2023	sp	8/10/2023
	22230819002	kpn	CHN	70E	h	m	85	320126	res	19/8/2023	sp	8/10/2023	<=2	>16	<=1		>8		>2				>8	>4	>64	>64			>8	>64		2	<=.12	4	<=8	<=1	0.25	8		2	4	<=4	<=.5				1
	22230822007	pae	CHN	70E	h	m	41	320126	res	22/8/2023	sp	8/10/2023
	22230827001	aba	CHN	70E	h	m	72	320126	res	27/8/2023	sp	8/10/2023					<=1		<=.25				<=1	<=.25	16	32			2	<=8	32	<=.5	16	>32	<=8	16	8	<=1		<=.25	<=.12	>32	<=.5				1
	22230827005	aba	CHN	70E	h	m	56	320126	res	27/8/2023	sp	8/10/2023					<=1		>2				<=1	>4	>64	>64			>8	>64	>64	2	>16	>32	16	>32	>32	<=1		8	>4	>32	<=.5				4
	22230829008	kpn	CHN	70E	h	m	55	320126	res	29/8/2023	sp	8/10/2023	<=2	<=2	<=1		<=1		<=.25				2	<=.25	>64	<=4			<=1	<=8		<=.5	<=.12	4	<=8	<=1	<=.12	<=1		0.5	<=.12	<=4	1				<=.25
	22230831011	kpn	CHN	70E	h	m	61	320126	res	31/8/2023	sp	8/10/2023	<=2	<=2	<=1		<=1		<=.25				<=1	<=.25	16	<=4			<=1	<=8		<=.5	<=.12	2	<=8	<=1	0.25	<=1		<=.25	<=.12	<=4	<=.5				<=.25
	22230902006	kpn	CHN	70E	h	m	73	320126	res	2/9/2023	sp	8/10/2023	<=2	<=2	<=1		<=1		<=.25				<=1	<=.25	<=4	<=4			<=1	<=8		<=.5	<=.12	2	<=8	<=1	<=.12	<=1		<=.25	<=.12	<=4	<=.5				<=.25
	22230905001	kpn	CHN	70E	h	m	74	320126	res	5/9/2023	sp	8/10/2023	<=2	16	32		2		>2				>8	>4	>64	32			>8	>64			>16	>32	<=8	>32	32	>8		<=.25	>4	<=4	<=.5				<=.25
	22230906005	pae	CHN	70E	h	f	79	320126	res	6/9/2023	sp	8/10/2023	<=2						<=.25				>8	2	8	8				32	32		8	>32	<=8		2	<=1		2	1	>32	2				0.5
	22230907002	pae	CHN	70E	h	m	84	320126	res	7/9/2023	sp	8/10/2023	<=2						<=.25				8	1	8	8				16	32		2	>32	<=8		2	<=1		0.5	1	>32	<=.5				<=.25
	22230908005	kpn	CHN	70E	h	f	71	320126	res	8/9/2023	sp	8/10/2023	<=2	16	16		<=1		1				<=1	2	>64	16			<=1	16		<=.5	1	16	<=8	2	32	>8		<=.25	1	<=4	<=.5				<=.25
	22230910001	pma	CHN	70E	h	m	78	320126	res	10/9/2023	sp	8/10/2023					<=1																								1
	22230910005	ecl	CHN	70E	h	m	26	320126	res	10/9/2023	sp	8/10/2023	<=2		<=1		>8		1				>8	2		<=4			>8	<=8		1	<=.12	32	<=8	<=1	0.5	8		<=.25	1		<=.5				<=.25
	22230911001	aba	CHN	70E	h	m	71	320126	res	11/9/2023	sp	8/10/2023					<=1		<=.25				<=1	<=.25	8	<=4			<=1	<=8	<=8	<=.5	2	32	<=8	8	2	<=1		<=.25	<=.12	>32	<=.5				<=.25
	22230913002	eco	CHN	70E	h	m	68	320126	res	13/9/2023	sp	8/10/2023	>32	16	16		>8		>2				>8	>4	>64	<=4			>8	64	>64	1	>16	>32	16	>32	32	>8		<=.25	>4	<=4	<=.5				<=.25
	22230914001	kpn	CHN	70E	h	m	79	320126	res	14/9/2023	sp	8/10/2023	<=2	<=2	<=1		<=1		<=.25				<=1	<=.25	8	<=4			<=1	<=8		<=.5	<=.12	>32	<=8	<=1	<=.12	<=1		<=.25	<=.12	<=4	<=.5				<=.25
	22230920006	kpn	CHN	70E	h	m	58	320126	res	20/9/2023	sp	9/10/2023	<=2	>16	<=1		<=1		<=.25				<=1	2	64	<=4			<=1	64		<=.5	<=.12	32	<=8	<=1	4	<=1		<=.25	1	<=4	<=.5				<=.25
	22230924001	eae	CHN	70E	h	m	80	320126	res	24/9/2023	sp	8/10/2023	<=2		<=1		<=1		<=.25				2	<=.25	8	<=4			<=1	<=8	>64	<=.5	<=.12	8	<=8	<=1	0.25	<=1		1	<=.12		1				<=.25
	22230928003	sau	CHN	70E	h	f	13	320126	res	28/9/2023	sp	8/10/2023				0.5	<=.5	<=.25	<=.5	<=.25	<=.5	2		<=.25			>.25	<=.5	<=1			<=.12							1		0.25							<=.25
	22230929004	aba	CHN	70E	h	m	62	320126	res	29/9/2023	sp	8/10/2023					<=1		<=.25				<=1	<=.25	8	<=4			<=1	<=8	<=8	<=.5	2	32	<=8	8	2	<=1		<=.25	<=.12	>32	1				0.5
	22230117005	eco	CHN	70E	h	f	66	320126	res	17/1/2023	sp	3/4/2023	<=2	>16	>32		>8		>2				>8	>4	>64	64			>8	64	>64	1	16	>32	<=8	>32	>32	8		<=.25	>4	>32	<=.5				<=.25
	22230130003	sma	CHN	70E	h	m	90	320126	res	30/1/2023	sp	3/4/2023	<=2	8	<=1		<=1		1				<=1	2	<=4				2	<=8	<=8	<=.5	<=.12	32	<=8	<=1	<=.12	<=1			1	<=4	>8				<=.25
	22230213007	kpn	CHN	70E	h	m	87	320126	res	13/2/2023	sp	3/4/2023	<=2	<=2	<=1		<=1		<=.25				2	<=.25	8	<=4			<=1	<=8	>64	1	<=.12	<=1	<=8	<=1	<=.12	<=1		<=.25	<=.12	<=4	<=.5				<=.25
	22230214002	kpn	CHN	70E	h	m	56	320126	res	14/2/2023	sp	3/4/2023	<=2	<=2	<=1		<=1		<=.25				<=1	<=.25	<=4	<=4			<=1	<=8	64	<=.5	<=.12	<=1	<=8	<=1	<=.12	<=1		0.5	<=.12	<=4	<=.5				<=.25
	22230217003	kpn	CHN	70E	h	m	66	320126	res	17/2/2023	sp	3/4/2023	<=2	8	<=1		<=1		<=.25				>8	1	32	16			>8	<=8	>64		<=.12	32	<=8	<=1	0.5	<=1		<=.25	1	<=4	1				<=.25
	22230220004	pae	CHN	70E	h	f	74	320126	res	20/2/2023	sp	3/4/2023	<=2	>16			4		<=.25				>8	1	<=4	16			>8	32	32	>4	2	>32	<=8	32	2	<=1		1	0.5	>32	2				<=.25
	22230221004	eco	CHN	70E	h	m	65	320126	res	21/2/2023	sp	3/4/2023	<=2	>16	<=1		>8		1				4	2	32	16			>8	16	>64	<=.5	<=.12	32	<=8	4	8	8		<=.25	1	<=4	<=.5				<=.25
	22230222005	ecl	CHN	70E	h	f	61	320126	res	22/2/2023	sp	3/4/2023	16	>16	2		>8		>2				8	>4	>64	<=4			2	16	>64	2	2	>32	<=8	16	2	>8		<=.25	>4	32	<=.5				<=.25
	22230223023	sma	CHN	70E	h	m	61	320126	res	23/2/2023	sp	3/4/2023	<=2	>16	<=1		<=1		<=.25				>8	1	<=4				>8	<=8	16	2	<=.12	32	<=8		<=.12	<=1			<=.12	<=4	>8				<=.25
	22230223031	kpn	CHN	70E	h	m	69	320126	res	23/2/2023	sp	3/4/2023	<=2	<=2	<=1		<=1		<=.25				<=1	<=.25	8	<=4			<=1	<=8	64	<=.5	<=.12	<=1	<=8	<=1	<=.12	<=1		<=.25	<=.12	<=4	1				<=.25
	22230224001	kpn	CHN	70E	h	m	72	320126	res	24/2/2023	sp	3/4/2023	<=2	<=2	<=1		<=1		<=.25				2	<=.25	16	<=4			<=1	<=8	>64	<=.5	<=.12	2	<=8	<=1	0.25	<=1		<=.25	<=.12	<=4	2				<=.25
	22230228001	kpn	CHN	70E	h	m	85	320126	res	28/2/2023	sp	3/4/2023	<=2	<=2	<=1		<=1		<=.25				2	<=.25	8	<=4			<=1	<=8	>64	<=.5	<=.12	<=1	<=8	<=1	<=.12	<=1		<=.25	<=.12	<=4	<=.5				<=.25
	22230228006	kpn	CHN	70E	h	m	64	320126	res	28/2/2023	sp	3/4/2023	<=2	<=2	<=1		<=1		<=.25				<=1	<=.25	16	<=4			<=1	<=8	>64	<=.5	<=.12	2	<=8	<=1	<=.12	<=1		<=.25	<=.12	<=4	1				<=.25
	22230301001	pae	CHN	70E	h	m	53	320126	res	1/3/2023	sp	3/4/2023	8	>16			<=1		0.5				8	<=.25	<=4	<=4			>8	<=8	<=8	>4	8	>32	<=8	8	2	<=1		1	<=.12	>32	<=.5				<=.25
	22230304001	eco	CHN	70E	h	m	66	320126	res	4/3/2023	sp	3/4/2023	<=2	8	2		>8		>2				>8	>4	>64	<=4			>8	16	>64	<=.5	8	>32	16	16	0.5	4		<=.25	>4	<=4	<=.5				<=.25
	22230308012	sep	CHN	70E	h	f	29	320126	res	8/3/2023	sp	3/4/2023				>2	8	>4	>4	<=.25	>16	1		>4			0.25	>8	2			0.25							1		>4							<=.25
	22230309002	sma	CHN	70E	h	m	80	320126	res	9/3/2023	sp	3/4/2023	<=2	>16	<=1		<=1		>2				8	>4	<=4				>8	<=8	<=8	2	<=.12	>32	<=8	<=1	0.25	<=1			>4	<=4	>8				<=.25
	22230313003	kor	CHN	70E	h	m	78	320126	res	13/3/2023	sp	3/4/2023	<=2	8	<=1		<=1		1				>8	>4	>64	16			>8	16	>64	>4	<=.12	8	<=8	<=1	0.5	<=1		<=.25	4	<=4	<=.5				<=.25
	22230315010	kpn	CHN	70E	h	m	64	320126	res	15/3/2023	sp	3/4/2023	<=2	<=2	<=1		<=1		0.5				>8	2	16	8			8	<=8	>64		<=.12	16	<=8	<=1	0.25	<=1		<=.25	2	<=4	1				<=.25
	22230317229	kpn	CHN	70E	h	f	66	320126	res	17/3/2023	sp	3/4/2023	<=2	8	<=1		>8		0.5				4	4	8	<=4			>8	<=8	>64	<=.5	<=.12	2	<=8	<=1	<=.12	<=1		<=.25	1	<=4	<=.5				<=.25
	22230327002	kpn	CHN	70E	h	m	32	320126	res	27/3/2023	sp	3/4/2023	<=2	<=2	<=1		<=1		<=.25				<=1	<=.25	16	<=4			<=1	<=8	>64	1	<=.12	4	<=8	<=1	<=.12	<=1		0.5	<=.12	<=4	<=.5				<=.25
	22230327009	pae	CHN	70E	h	m	57	320126	res	27/3/2023	sp	3/4/2023	<=2	>16			<=1		<=.25				2	<=.25	<=4	<=4			2	<=8	<=8	<=.5	0.5	32	<=8	4	2	<=1		1	<=.12	>32	<=.5				<=.25
	22230328002	pmi	CHN	70E	h	m	69	320126	res	28/3/2023	sp	3/4/2023	<=2	4	<=1		<=1		<=.25				8	0.5	<=4	<=4			>8	<=8	<=8	4	<=.12	<=1	<=8	<=1	0.5	<=1		2	<=.12	<=4	>8				0.5
	22230406006	kpn	CHN	70E	h	m	67	320126	res	6/4/2023	sp	5/7/2023	<=2	4	<=1		<=1		<=.25				<=1	<=.25	8	<=4			<=1	<=8	>64	<=.5	<=.12	2	<=8	<=1	<=.12	<=1		0.5	<=.12	<=4	<=.5				<=.25
	22230408008	pma	CHN	70E	h	m	81	320126	res	8/4/2023	sp	5/7/2023					<=1																								1
	22230409001	kpn	CHN	70E	h	m	76	320126	res	9/4/2023	sp	5/7/2023	<=2	8	<=1		<=1		1				>8	2	16	16			8	<=8	>64		<=.12	16	<=8	<=1	0.5	<=1		<=.25	1	<=4	<=.5				<=.25
	22230411003	kpn	CHN	70E	h	m	64	320126	res	11/4/2023	sp	5/7/2023	<=2	<=2	<=1		<=1		<=.25				2	<=.25	16	<=4			<=1	<=8	>64	<=.5	<=.12	4	<=8	<=1	<=.12	<=1		0.5	<=.12	<=4	<=.5				<=.25
	22230417001	pae	CHN	70E	h	m	66	320126	res	17/4/2023	sp	5/7/2023	<=2	>16			>8		1				8	>4	<=4	<=4			>8	<=8	<=8	>4	1	>32	<=8	8	1	<=1		2	2	>32	<=.5				<=.25
	22230417004	kpn	CHN	70E	h	m	56	320126	res	17/4/2023	sp	5/7/2023	<=2	<=2	<=1		<=1		<=.25				<=1	<=.25	8	<=4			<=1	<=8	>64	<=.5	<=.12	2	<=8	<=1	<=.12	<=1		<=.25	<=.12	<=4	<=.5				<=.25
	22230419016	kpn	CHN	70E	h	m	45	320126	res	19/4/2023	sp	5/7/2023	<=2	<=2	<=1		<=1		<=.25				2	<=.25	8	<=4			<=1	<=8	>64	<=.5	<=.12	2	<=8	<=1	<=.12	<=1		<=.25	<=.12	<=4	<=.5				<=.25
	22230420009	kpn	CHN	70E	h	m	75	320126	res	20/4/2023	sp	5/7/2023	<=2	<=2	<=1		<=1		<=.25				4	<=.25	16	<=4			<=1	<=8	>64	<=.5	<=.12	2	<=8	<=1	0.25	<=1		<=.25	0.25	<=4	2				<=.25
	22230420010	cfr	CHN	70E	h	m	81	320126	res	20/4/2023	sp	5/7/2023	16	>16	<=1		<=1		>2				>8	>4	64	16			4	64	>64	2	<=.12	16	<=8	<=1	8	>8		1	>4	8	<=.5				<=.25
	22230425012	kpn	CHN	70E	h	f	62	320126	res	25/4/2023	sp	5/7/2023	16	>16	>32		>8		>2				>8	>4	>64	>64			>8	>64	>64		>16	>32	>32	>32	>32	>8		>8	>4	>32	<=.5				>8
	22230426003	eco	CHN	70E	h	m	69	320126	res	26/4/2023	sp	5/7/2023	<=2	>16	16		>8		>2				>8	>4	>64	>64			>8	>64	>64	<=.5	2	>32	16	>32	8	8		<=.25	>4	<=4	<=.5				<=.25
	22230428002	pma	CHN	70E	h	m	75	320126	res	28/4/2023	sp	5/7/2023					<=1																								0.5
	22230516009	kpn	CHN	70E	h	m	63	320126	res	16/5/2023	sp	5/7/2023	<=2	<=2	<=1		<=1		<=.25				4	<=.25	16	<=4			2	<=8	>64	1	<=.12	4	<=8	<=1	0.25	<=1		<=.25	<=.12	<=4	<=.5				<=.25
	22230518016	kpn	CHN	70E	h	m	50	320126	res	18/5/2023	sp	5/7/2023	<=2	4	<=1		<=1		<=.25				4	<=.25	16	<=4			<=1	<=8	>64	1	<=.12	2	<=8	<=1	<=.12	<=1		<=.25	<=.12	<=4	1				<=.25
	22230519017	sma	CHN	70E	h	f	36	320126	res	19/5/2023	sp	5/7/2023	<=2	16	<=1		<=1		<=.25				<=1	<=.25	<=4				2	<=8	<=8	<=.5	<=.12	16	<=8	<=1	<=.12	<=1			<=.12	<=4	1				<=.25
	22230521002	kpn	CHN	70E	h	m	62	320126	res	21/5/2023	sp	5/7/2023	<=2	<=2	<=1		<=1		<=.25				<=1	<=.25	32	<=4			<=1	<=8	>64	<=.5	<=.12	2	<=8	<=1	<=.12	<=1		<=.25	<=.12	<=4	1				<=.25
	22230523003	kpn	CHN	70E	h	m	60	320126	res	23/5/2023	sp	5/7/2023	<=2	<=2	<=1		<=1		<=.25				2	<=.25	32	<=4			<=1	<=8	>64	<=.5	<=.12	2	<=8	<=1	<=.12	<=1		<=.25	<=.12	<=4	<=.5				<=.25
	22230527011	aba	CHN	70E	h	m	83	320126	res	27/5/2023	sp	5/7/2023					<=1		0.5				<=1	<=.25	32	32			2	<=8	16	<=.5	8	>32	<=8	32	8	<=1		<=.25	0.25	>32	<=.5				0.5
	22230529026	kpn	CHN	70E	h	m	69	320126	res	29/5/2023	sp	5/7/2023	<=2	<=2	<=1		<=1		<=.25				8	<=.25	32	<=4			<=1	<=8		1	<=.12	2	<=8	<=1	<=.12	<=1		0.5	1	<=4	1				<=.25
	22230530005	pae	CHN	70E	h	m	65	320126	res	30/5/2023	sp	5/7/2023	<=2						1				>8	>4	<=4	<=4				<=8	<=8		4	>32	<=8		2	<=1		<=.25	4	>32	<=.5				<=.25
	22230606006	kox	CHN	70E	h	m	69	320126	res	6/6/2023	sp	5/7/2023	<=2	4	<=1		<=1		<=.25				<=1	<=.25	16	<=4			<=1	<=8		<=.5	<=.12	<=1	<=8	<=1	<=.12	<=1		<=.25	<=.12	<=4	<=.5				<=.25
	22230607006	pae	CHN	70E	h	m	73	320126	res	7/6/2023	sp	5/7/2023	16						<=.25				>8	<=.25	8	<=4				16	16		8	>32	<=8		2	<=1		1	0.25	>32	<=.5				1
	22230608118	kpn	CHN	70E	h	m	74	320126	res	8/6/2023	sp	5/7/2023	<=2	<=2	<=1		<=1		<=.25				2	<=.25	16	<=4			<=1	<=8		<=.5	<=.12	2	<=8	<=1	<=.12	<=1		<=.25	<=.12	<=4	1				<=.25
	22230608131	pma	CHN	70E	h	m	93	320126	res	8/6/2023	sp	5/7/2023					<=1																								1
	22230610006	pae	CHN	70E	h	m	74	320126	res	10/6/2023	sp	5/7/2023	<=2						<=.25				>8	1	8	8				32	32		4	>32	<=8		2	<=1		1	0.5	>32	1				<=.25
	22230611003	kpn	CHN	70E	h	f	63	320126	res	11/6/2023	sp	5/7/2023	<=2		<=1		<=1		<=.25				<=1			<=4				<=8		<=.5	<=.12		<=8		<=.12	<=1		<=.25	<=.12		<=.5				<=.25
	22230612004	ecl	CHN	70E	h	m	68	320126	res	12/6/2023	sp	5/7/2023	<=2		<=1		<=1		<=.25				2	0.5	<=4	<=4			<=1	<=8	<=8	<=.5	<=.12	8	<=8	<=1	0.25	<=1		1	<=.12		<=.5				<=.25
	22230613004	fin	CHN	70E	h	f	60	320126	res	13/6/2023	sp	5/7/2023	>32	<=2	>32		<=1		0.5				<=1	<=.25	8	8			8	<=8	32		>16	32	<=8	8	>32	>8		<=.25	1	>32	>8				1
	22230614008	aba	CHN	70E	h	f	70	320126	res	14/6/2023	sp	5/7/2023					<=1		<=.25				<=1	<=.25	<=4	<=4			<=1	<=8	<=8	<=.5	2	16	<=8	8	2	<=1		<=.25	<=.12	>32	<=.5				<=.25
	22230615004	kpn	CHN	70E	h	m	44	320126	res	15/6/2023	sp	5/7/2023	<=2	<=2	<=1		>8		1				<=1	2	<=4	<=4			<=1	<=8		<=.5	<=.12	<=1	<=8	<=1	<=.12	<=1		<=.25	1	<=4	<=.5				<=.25
	22230615008	pae	CHN	70E	h	m	72	320126	res	15/6/2023	sp	5/7/2023											4												<=8							<=4
	22230616013	kpn	CHN	70E	h	m	73	320126	res	16/6/2023	sp	5/7/2023	<=2	16	16		>8		>2				>8	>4	>64	16			>8	32		2	8	>32	<=8	32	32	8		<=.25	>4	<=4	1				<=.25
	22230618002	ecl	CHN	70E	h	m	72	320126	res	18/6/2023	sp	5/7/2023	<=2		4		>8		>2				8	>4	>64	8			>8	32	>64	2	>16	>32	16	>32	4	8		1	>4		>8				<=.25
	22230620001	ecl	CHN	70E	h	f	74	320126	res	20/6/2023	sp	5/7/2023	<=2		<=1		<=1		<=.25				2	<=.25	<=4	<=4			<=1	<=8	<=8	1	<=.12	16	<=8	<=1	16	<=1		<=.25	<=.12		<=.5				<=.25
	22230620010	kpn	CHN	70E	h	m	69	320126	res	20/6/2023	sp	5/7/2023	<=2	<=2	<=1		<=1		<=.25				4	<=.25	32	<=4			<=1	<=8		1	<=.12	2	<=8	<=1	<=.12	<=1		<=.25	<=.12	<=4	<=.5				<=.25
	22230621002	aba	CHN	70E	h	m	49	320126	res	21/6/2023	sp	5/7/2023					<=1		<=.25				<=1	<=.25	8	<=4			<=1	<=8	<=8	<=.5	2	32	<=8	8	2	<=1		<=.25	<=.12	>32	<=.5				<=.25
	22230621004	aba	CHN	70E	h	m	76	320126	res	21/6/2023	sp	5/7/2023					>8		>2				>8	>4	>64	>64			>8	>64	>64	>4	>16	>32	>32	>32	>32	>8		>8	>4	>32	<=.5				>8
	22230621013	kpn	CHN	70E	h	m	77	320126	res	21/6/2023	sp	5/7/2023	<=2	16	<=1		<=1		<=.25				2	<=.25	16	<=4			8	<=8		<=.5	<=.12	4	<=8	<=1	<=.12	<=1		<=.25	<=.12	<=4	<=.5				<=.25
	22230621014	aba	CHN	70E	h	m	85	320126	res	21/6/2023	sp	5/7/2023					>8		>2				4	>4	>64	>64			>8	>64	>64	4	>16	>32	>32	>32	>32	>8		>8	>4	>32	<=.5				>8
	22230622003	eco	CHN	70E	h	m	54	320126	res	22/6/2023	sp	5/7/2023	<=2	8	2		>8		>2				>8	>4	>64	<=4			>8	16	>64	<=.5	2	>32	<=8	>32	4	>8		<=.25	>4	<=4	<=.5				<=.25
	22230626003	ppi	CHN	70E	h	m	68	320126	res	26/6/2023	sp	5/7/2023			>32		<=1		>2				<=1	2	>64	>64			2	>64	>64	<=.5	>16	>32	32	>32	>32	>8		>8	4	>32	<=.5				8
	22230626005	cfr	CHN	70E	h	m	76	320126	res	26/6/2023	sp	5/7/2023	8		<=1		>8		>2				>8	>4	<=4	<=4			>8	<=8	<=8	2	<=.12		<=8	<=1	0.25	>8		<=.25	4		<=.5				<=.25
	22230627001	bhm	CHN	70E	h	f	76	320126	res	27/6/2023	sp	5/7/2023	<=2		<=1		>8		<=.25				>8	<=.25	>64	64			>8	32	>64	2	<=.12	>32	<=8	<=1	0.5	<=1		1	<=.12		<=.5				<=.25
	22230627013	kpn	CHN	70E	h	f	16	320126	res	27/6/2023	sp	5/7/2023	<=2	<=2	<=1		<=1		<=.25				<=1	<=.25	32	<=4			<=1	<=8		<=.5	<=.12	4	<=8	<=1	<=.12	<=1		<=.25	<=.12	<=4	<=.5				<=.25
	22230628004	ecl	CHN	70E	h	m	70	320126	res	28/6/2023	sp	5/7/2023	<=2		<=1		<=1		<=.25				4	<=.25	<=4	<=4			<=1	<=8	<=8	1	<=.12	16	<=8	<=1	0.5	<=1		<=.25	<=.12		<=.5				<=.25
	22230630009	sau	CHN	70E	h	m	22	320126	res	30/6/2023	sp	5/7/2023				>2	<=.5	>4	<=.5	<=.25	<=.5	2		<=.25			>.25	<=.5	<=1			<=.12							<=.5		0.25							<=.25
	22231002002	aba	CHN	70E	h	m	79	320126	res	2/10/2023	sp	3/1/2024					<=1		0.5				<=1	<=.25	8	16			2	<=8	<=8	<=.5	4	>32	<=8	16	2	<=1		<=.25	0.25	>32	<=.5				<=.25
	22231007006	pae	CHN	70E	h	f	71	320126	res	7/10/2023	sp	3/1/2024	<=2						<=.25				8	<=.25	<=4	<=4				<=8	<=8		2	32	<=8		4	<=1		2	<=.12	>32	<=.5				<=.25
	22231008001	kpn	CHN	70E	h	m	81	320126	res	8/10/2023	sp	3/1/2024	<=2	4	<=1		<=1		<=.25				<=1	<=.25	<=4	<=4			<=1	<=8		1	<=.12	2	<=8	<=1	<=.12	<=1		<=.25	<=.12	<=4	<=.5				<=.25
	22231008003	fgl	CHN	70E	h	f	65	320126	res	8/10/2023	sp	3/1/2024	>32	>16	>32		<=1		0.5				<=1	<=.25	>64	>64			>8	>64	>64		>16	>32	32	>32	32	>8		1	0.5	>32	>8				>8
	22231009002	kpn	CHN	70E	h	f	60	320126	res	9/10/2023	sp	3/1/2024	<=2	<=2	<=1		>8		<=.25				<=1	<=.25	8	<=4			<=1	<=8		<=.5	<=.12	<=1	<=8	<=1	<=.12	<=1		<=.25	<=.12	<=4	1				<=.25
	22231011008	aba	CHN	70E	h	m	74	320126	res	11/10/2023	sp	3/1/2024					<=1		<=.25				<=1	<=.25	16	8			<=1	<=8	<=8	<=.5	8	>32	<=8	32	16	<=1		<=.25	<=.12	>32	<=.5				<=.25
	22231012005	aba	CHN	70E	h	m	83	320126	res	12/10/2023	sp	3/1/2024					<=1		<=.25				<=1	<=.25	8	<=4			<=1	<=8	<=8	<=.5	2	16	<=8	8	2	<=1		<=.25	<=.12	>32	1				<=.25
	22231012006	aba	CHN	70E	h	m	65	320126	res	12/10/2023	sp	3/1/2024					<=1		<=.25				<=1	<=.25	<=4	<=4			<=1	<=8	<=8	<=.5	2	16	<=8	8	2	<=1		<=.25	<=.12	>32	<=.5				<=.25
	22231013003	kpn	CHN	70E	h	m	63	320126	res	13/10/2023	sp	3/1/2024	<=2	<=2	<=1		<=1		<=.25				<=1	<=.25	16	<=4			<=1	<=8		<=.5	<=.12	2	<=8	<=1	<=.12	<=1		1	<=.12	<=4	<=.5				<=.25
	22231014002	sau	CHN	70E	h	m	72	320126	res	14/10/2023	sp	3/1/2024				>2	<=.5	<=.25	<=.5	<=.25	<=.5	2		<=.25			>.25	<=.5	<=1			<=.12							<=.5		0.25							<=.25
	22231016004	kpn	CHN	70E	h	m	53	320126	res	16/10/2023	sp	3/1/2024	<=2	<=2	<=1		<=1		<=.25				<=1	<=.25	16	<=4			<=1	<=8		<=.5	<=.12	2	<=8	<=1	<=.12	<=1		<=.25	<=.12	<=4	<=.5				<=.25
	22231016005	kpn	CHN	70E	h	m	56	320126	res	16/10/2023	sp	3/1/2024	<=2	8	<=1		<=1		<=.25				>8	2	64	16			>8	16			<=.12	>32	<=8	<=1	0.5	<=1		<=.25	1	<=4	1				<=.25
	22231018002	ppu	CHN	70E	h	m	70	320126	res	18/10/2023	sp	3/1/2024	<=2	>16			8		>2				2	>4	64	8			8	>64	>64		4	>32	32	32	4	<=1		2	>4	>32					4
	22231022006	pae	CHN	70E	h	m	72	320126	res	22/10/2023	sp	3/1/2024	<=2						<=.25				8	2	64					>64	64		4	>32	16		2	<=1		1	1	>32	2				1
	22231023006	kpn	CHN	70E	h	m	73	320126	res	23/10/2023	sp	3/1/2024	<=2	<=2	<=1		<=1		<=.25				<=1	<=.25	16	<=4			<=1	<=8		<=.5	<=.12	2	<=8	<=1	<=.12	<=1		<=.25	<=.12	<=4	1				<=.25
	22231024013	kpn	CHN	70E	h	m	41	320126	res	24/10/2023	sp	3/1/2024	<=2	<=2	<=1		<=1		<=.25				<=1	<=.25	16	<=4			<=1	<=8		<=.5	<=.12	<=1	<=8	<=1	<=.12	<=1		<=.25	<=.12	<=4	<=.5				<=.25
	22231027007	kpn	CHN	70E	h	m	34	320126	res	27/10/2023	sp	3/1/2024	<=2	4	<=1		>8		1				8	2	8	<=4			>8	<=8		2	<=.12	<=1	<=8	<=1	<=.12	<=1		<=.25	1	<=4	1				<=.25
	22231031005	pae	CHN	70E	h	f	79	320126	res	31/10/2023	sp	3/1/2024	<=2						<=.25				2	<=.25	<=4	<=4				<=8	16		2	>32	<=8		8	<=1		1	<=.12	>32	<=.5				<=.25
	22231101003	aju	CHN	70E	h	f	76	320126	res	1/11/2023	sp	3/1/2024	<=2	<=2	2		<=1		<=.25				<=1	<=.25	<=4				<=1	<=8	<=8	<=.5	0.5	2	<=8	2	2	<=1		<=.25	<=.12	8	4				<=.25
	22231101010	ecl	CHN	70E	h	m	94	320126	res	1/11/2023	sp	3/1/2024	<=2		>32		<=1		<=.25				>8	0.5	>64	>64			>8	>64	>64		4	>32	>32	>32	>32	<=1		<=.25	0.5		<=.5				<=.25
	22231103006	kpn	CHN	70E	h	f	86	320126	res	3/11/2023	sp	3/1/2024	<=2	16	16		>8		>2				>8	>4	>64	32			>8	>64			>16	>32	16	>32	8	8		<=.25	>4	<=4	<=.5				<=.25
	22231107004	kpn	CHN	70E	h	f	29	320126	res	7/11/2023	sp	3/1/2024	>32	>16	>32		>8		>2				>8	>4	>64	64			>8	>64		2	1	>32	<=8	>32	>32	>8		1	>4	32	<=.5				<=.25
	22231111001	ecl	CHN	70E	h	m	91	320126	res	11/11/2023	sp	3/1/2024	<=2		2		<=1		>2				<=1	>4	64	>64			>8	>64	64	1	<=.12	>32	<=8	4	4	<=1		<=.25	>4		<=.5				0.5
	22231111002	fgl	CHN	70E	h	m	78	320126	res	11/11/2023	sp	3/1/2024	>32	>16	>32		<=1		1				<=1	<=.25	>64	>64			>8	>64	>64		16	>32	32	>32	32	>8		>8	0.5	>32	>8				>8
	22231114005	bhm	CHN	70E	h	m	84	320126	res	14/11/2023	sp	3/1/2024	<=2		4		<=1		>2				>8	>4	>64	>64			>8	>64	>64		16	>32	>32	>32	>32	<=1		>8	>4		<=.5				>8
	22231116005	kpn	CHN	70E	h	m	58	320126	res	16/11/2023	sp	3/1/2024	<=2	<=2	<=1		<=1		<=.25				<=1	<=.25	8	<=4			<=1	<=8		<=.5	<=.12	2	<=8	<=1	<=.12	<=1		<=.25	<=.12	<=4	<=.5				<=.25
	22231117005	kpn	CHN	70E	h	m	21	320126	res	17/11/2023	sp	3/1/2024	<=2	<=2	<=1		<=1		<=.25				<=1	<=.25	16	<=4			<=1	<=8		<=.5	<=.12	2	<=8	<=1	<=.12	<=1		<=.25	<=.12	<=4	<=.5				<=.25
	22231119003	kpn	CHN	70E	h	m	67	320126	res	19/11/2023	sp	3/1/2024	<=2	<=2	<=1		<=1		<=.25				2	<=.25	32	<=4			<=1	<=8		<=.5	<=.12	2	<=8	<=1	<=.12	<=1		<=.25	<=.12	<=4	1				<=.25
	22231126001	skl	CHN	70E	h	f	73	320126	res	26/11/2023	sp	3/1/2024	<=2	4			<=1		<=.25				2	<=.25	16	<=4			<=1	<=8		<=.5	<=.12	16	<=8	<=1	0.25	<=1		<=.25	<=.12	<=4					<=.25
	22231127002	kpn	CHN	70E	h	m	43	320126	res	27/11/2023	sp	3/1/2024	<=2	<=2	<=1		<=1		<=.25				<=1	<=.25	<=4	<=4			<=1	<=8		<=.5	<=.12	<=1	<=8	<=1	<=.12	<=1		<=.25	<=.12	<=4	<=.5				<=.25
	22231130002	pae	CHN	70E	h	f	67	320126	res	30/11/2023	sp	3/1/2024	32						<=.25				8	0.5	32	<=4				<=8	<=8		0.5	>32	<=8		2	2		1	<=.12	>32	<=.5				0.5
	22231130006	kpn	CHN	70E	h	m	94	320126	res	30/11/2023	sp	3/1/2024	<=2	<=2	<=1		<=1		<=.25				<=1	<=.25	8	<=4			<=1	<=8		1	<=.12	2	<=8	<=1	<=.12	<=1		<=.25	<=.12	<=4	<=.5				<=.25
	22231206008	sau	CHN	70E	h	m	59	320126	res	6/12/2023	sp	3/1/2024				>2	<=.5	>4	>4	>4	<=.5	1		>4			>.25	>8	>8			0.5							<=.5		>4							0.5
	22231207004	pma	CHN	70E	h	m	94	320126	res	7/12/2023	sp	3/1/2024					>8																								>4
	22231208005	kpn	CHN	70E	h	m	74	320126	res	8/12/2023	sp	3/1/2024	<=2	<=2	<=1		<=1		<=.25				2	<=.25	8	<=4			<=1	<=8		1	<=.12	4	<=8	<=1	<=.12	<=1		<=.25	<=.12	<=4	<=.5				<=.25
	22231210003	kpn	CHN	70E	h	m	56	320126	res	10/12/2023	sp	3/1/2024	<=2	<=2	<=1		<=1		<=.25				<=1	<=.25	16	<=4			<=1	<=8		<=.5	<=.12	2	<=8	<=1	<=.12	<=1		<=.25	<=.12	<=4	<=.5				<=.25
	22231216001	kpn	CHN	70E	h	m	69	320126	res	16/12/2023	sp	3/1/2024	<=2	<=2	<=1		<=1		<=.25				<=1	<=.25	8	<=4			<=1	<=8		<=.5	<=.12	<=1	<=8	<=1	<=.12	<=1		<=.25	<=.12	<=4	<=.5				<=.25
	22231225004	sma	CHN	70E	h	m	59	320126	res	25/12/2023	sp	3/1/2024	<=2	16	<=1		<=1		<=.25				<=1	<=.25	<=4	<=4			2	<=8	<=8	<=.5	<=.12	>32	<=8	<=1	0.25	<=1		1	<=.12	<=4	>8				<=.25
	22231228004	aju	CHN	70E	h	f	59	320126	res	28/12/2023	sp	3/1/2024	<=2	8	8		8		<=.25				<=1	<=.25	64	>64			2	<=8	>64	<=.5	16	>32	<=8	>32	>32	8		4	<=.12	>32	2				4
	22240103003	kpn	CHN	70E	h	f	89	320126	res	3/1/2024	sp	1/4/2024	<=2	<=2	<=1		<=1		<=.25				<=1	<=.25	8	<=4			<=1	<=8		<=.5	<=.12	2	<=8	<=1	<=.12	<=1		<=.25	<=.12	<=4	<=.5				<=.25
	22240119004	kpn	CHN	70E	h	m	69	320126	res	19/1/2024	sp	1/4/2024	<=2	<=2	<=1		>8		>2				>8	>4	32	8			>8	<=8		2	<=.12	8	<=8	<=1	0.5	<=1		<=.25	>4	<=4	<=.5				<=.25
	22240126002	pmi	CHN	70E	h	m	40	320126	res	26/1/2024	sp	1/4/2024	<=2		<=1		>8		>2				>8	>4	64	<=4				<=8	16		<=.12	<=1	<=8	<=1	<=.12	8			>4	<=4					<=.25
	22240201003	aba	CHN	70E	h	m	61	320126	res	1/2/2024	sp	1/4/2024					<=1		<=.25				2	<=.25	16	<=4			2	<=8	<=8	<=.5	2	16	<=8	8	2	<=1		<=.25	<=.12	>32	2				<=.25
	22240205009	aba	CHN	70E	h	m	82	320126	res	5/2/2024	sp	1/4/2024					>8		>2				4	>4	>64	>64			>8	>64	>64	4	>16	>32	>32	>32	>32	>8		>8	>4	>32	<=.5				>8
	22240210001	kpn	CHN	70E	h	m	63	320126	res	10/2/2024	sp	1/4/2024	<=2		16		>8		>2				>8			>64				>64			2		16		32	8		<=.25	>4		2				<=.25
	55240216001	efa	CHN	70E	h	m	61	320126	res	16/2/2024	sp	1/4/2024						>4				1					2					<=.12							<=.5		>4			<=2					<=500
	55240216002	kpn	CHN	70E	h	m	69	320126	res	16/2/2024	sp	1/4/2024	<=2	4	<=1		<=1		1				>8	2	16	8			4	<=8			<=.12	16	<=8	<=1	0.5	<=1		<=.25	1	<=4	2				<=.25
	55240216003	kpn	CHN	70E	h	m	82	320126	res	16/2/2024	sp	1/4/2024	8	>16	<=1		2		>2				>8	>4	>64	>64			>8	>64			>16	>32	>32	8	2	>8		8	>4	>32	<=.5				>8
	55240218001	kpn	CHN	70E	h	f	67	320126	res	18/2/2024	sp	1/4/2024	<=2	16	2		>8		>2				>8	>4	>64	8			>8	32		<=.5	>16	>32	32	>32	4	8		<=.25	>4	<=4	<=.5				<=.25
	55240218002	pae	CHN	70E	h	f	67	320126	res	18/2/2024	sp	1/4/2024	<=2						<=.25				4	<=.25	<=4					<=8	<=8		0.5	>32	<=8		1	2		<=.25	<=.12	>32	<=.5				<=.25
	55240222001	eco	CHN	70E	h	f	72	320126	res	22/2/2024	sp	1/4/2024	<=2	4	16		<=1		>2				<=1	>4	>64	<=4			<=1	<=8	>64	<=.5	>16	>32	<=8	>32	32	<=1		<=.25	>4	<=4	<=.5				<=.25
	55240224002	kpn	CHN	70E	h	m	81	320126	res	24/2/2024	sp	1/4/2024	4	16	>32		<=1		>2				>8	>4	>64	32			>8	>64			>16	>32	16	>32	32	>8		<=.25	>4	<=4	<=.5				<=.25
	55240224004	pae	CHN	70E	h	m	56	320126	res	24/2/2024	sp	1/4/2024	<=2						1				>8	4	<=4	<=4				16	16		0.5	>32	<=8		2	<=1		2	4	>32	2				0.5
	55240225001	mmo	CHN	70E	h	m	51	320126	res	25/2/2024	sp	1/4/2024	<=2		<=1		>8		2				>8	>4	>64	<=4			>8	16	16				<=8	16	16	8		2	2	<=4					0.5
	55240302001	eco	CHN	70E	h	f	67	320126	res	2/3/2024	sp	1/4/2024	<=2	16	4		>8		>2				>8	>4	>64	<=4			>8	64	>64	<=.5	8	>32	32	>32	1	8		<=.25	>4	<=4	<=.5				<=.25
	55240308001	pae	CHN	70E	h	m	83	320126	res	8/3/2024	sp	1/4/2024	<=2						<=.25				>8	4	8	8				32	32		2	>32	<=8		2	<=1		2	2	>32	1				0.5
	33240320001	pma	CHN	70E	h	f	57	320126	res	20/3/2024	sp	1/4/2024					>8																								4
	55240325002	pae	CHN	70E	h	m	75	320126	res	25/3/2024	sp	1/4/2024							<=.25				>8	<=.25	>64	16				>64	>64		4	>32	32		8	<=1		2	0.25	>32	<=.5				4
	55240326001	pma	CHN	70E	h	m	70	320126	res	26/3/2024	sp	1/4/2024					4																								>4
	55240402001	kpn	CHN	70E	h	m	82	320126	res	2/4/2024	sp	5/7/2024	<=2	<=2	<=1		<=1		<=.25				2	<=.25	8	<=4			<=1	<=8		<=.5	<=.12	2	<=8	<=1	<=.12	<=1		<=.25	<=.12	<=4	2				<=.25
	55240404001	kpn	CHN	70E	h	m	89	320126	res	4/4/2024	sp	5/7/2024	<=2	8	<=1		<=1		<=.25				4	<=.25	16	<=4			<=1	<=8		1	<=.12	2	<=8	<=1	<=.12	<=1		<=.25	<=.12	<=4	<=.5				<=.25
	55240407001	pae	CHN	70E	h	m	56	320126	res	7/4/2024	sp	5/7/2024							<=.25				8	<=.25	<=4	<=4				<=8	<=8		0.5		<=8		1	<=1		1	<=.12	>32	<=.5				<=.25
	22240410006	kpn	CHN	70E	h	m	52	320126	res	10/4/2024	sp	5/7/2024	<=2	<=2	<=1		>8		<=.25				2	<=.25	<=4	<=4			>8	<=8		<=.5	<=.12	2	<=8	<=1	<=.12	<=1		<=.25	0.5	<=4	<=.5				<=.25
	55240411001	ecl	CHN	70E	h	f	69	320126	res	11/4/2024	sp	5/7/2024	<=2		<=1		<=1		<=.25				2	<=.25	<=4	<=4			<=1	<=8	<=8	1	<=.12	8	<=8	<=1	0.25	<=1		<=.25	<=.12		<=.5				<=.25
	55240416001	efm	CHN	70E	h	f	69	320126	res	16/4/2024	sp	5/7/2024						>4				1					0.25												<=.5		>4			<=2					<=500
	55240419001	kpn	CHN	70E	h	f	52	320126	res	19/4/2024	sp	5/7/2024	<=2	<=2	<=1		<=1		<=.25				2	<=.25	8	<=4			<=1	<=8		1	<=.12	2	<=8	<=1	<=.12	<=1		<=.25	<=.12	<=4	1				<=.25
	55240419002	kpn	CHN	70E	h	m	64	320126	res	19/4/2024	ba	5/7/2024	<=2	<=2	<=1		<=1		<=.25				2	<=.25	8	<=4			<=1	<=8		1	<=.12	4	<=8	<=1	0.25	<=1		0.5	<=.12	<=4	1				<=.25
	55240429003	pae	CHN	70E	h	m	70	320126	res	29/4/2024	sp	5/7/2024							1				8	1	<=4	<=4				<=8	<=8		8	>32	<=8		1	<=1		2	2	>32	<=.5				<=.25
	55240502001	cfr	CHN	70E	h	m	69	320126	res	2/5/2024	sp	5/7/2024	<=2		32		2		1				<=1	2	16	<=4			2	<=8	>64	<=.5	0.5		<=8	4	>32	<=1		<=.25	1		<=.5				<=.25
	55240502002	kor	CHN	70E	h	f	32	320126	res	2/5/2024	sp	5/7/2024	<=2	8	<=1		<=1		<=.25				<=1	<=.25	32	<=4			<=1	<=8		<=.5	<=.12	4	<=8	<=1	<=.12	<=1		<=.25	<=.12	<=4	<=.5				<=.25
	55240511001	pae	CHN	70E	h	m	65	320126	res	11/5/2024	sp	5/7/2024							1				>8	>4	>64	32				>64	>64		16	>32	16		>32	<=1		2	2	>32	<=.5				<=.25
	55240513002	sma	CHN	70E	h	m	75	320126	res	13/5/2024	sp	5/7/2024	<=2		<=1		<=1		1				>8	>4	<=4				>8	<=8	<=8		<=.12		<=8	<=1	0.5	8			4						<=.25
	55240514001	kpn	CHN	70E	h	f	64	320126	res	14/5/2024	sp	5/7/2024	<=2	<=2	<=1		<=1		<=.25				4	<=.25	<=4	<=4			<=1	<=8		1	<=.12	2	<=8	<=1	0.25	<=1		<=.25	<=.12	<=4	<=.5				<=.25
	55240519001	eco	CHN	70E	h	m	77	320126	res	19/5/2024	sp	5/7/2024	<=2	8	>32		>8		>2				2	>4	>64	<=4			>8	16	>64	<=.5	16	>32	<=8	>32	32	<=1		<=.25	>4	<=4	<=.5				<=.25
	55240520001	kpn	CHN	70E	h	m	72	320126	res	20/5/2024	sp	5/7/2024	<=2	<=2	<=1		<=1		<=.25				<=1	<=.25	<=4	<=4			<=1	<=8		<=.5	<=.12	<=1	<=8	<=1	<=.12	<=1		1	<=.12	<=4	2				<=.25
	55240530002	kpn	CHN	70E	h	m	54	320126	res	30/5/2024	ba	5/7/2024	<=2	<=2	<=1		<=1		<=.25				2	<=.25	16	<=4			<=1	<=8		<=.5	<=.12	2	<=8	<=1	<=.12	<=1		<=.25	<=.12	<=4	<=.5				<=.25
	55240603001	aba	CHN	70E	h	m	51	320126	res	3/6/2024	sp	5/7/2024					<=1		<=.25				<=1	<=.25	8	<=4			<=1	<=8	<=8	<=.5	0.5	16	<=8	8	2	<=1		<=.25	<=.12	>32	<=.5				<=.25
	22240607007	pae	CHN	70E	h	f	58	320126	res	7/6/2024	sp	5/7/2024							1				>8	>4	<=4	<=4				<=8	<=8		<=.12	32	<=8		2	<=1		<=.25	1	32	<=.5				0.5
	33240607001	pma	CHN	70E	h	m	50	320126	res	7/6/2024	sp	5/7/2024					<=1																								1
	55240607001	eco	CHN	70E	h	m	78	320126	res	7/6/2024	sp	5/7/2024	<=2	16	<=1		<=1		>2				2	>4	>64	<=4			2	16	>64	<=.5	<=.12	16	<=8	<=1	0.5	<=1		<=.25	>4	<=4	<=.5				<=.25
	55240610001	pae	CHN	70E	h	m	72	320126	res	10/6/2024	sp	5/7/2024							1				>8	>4	32	32				>64	>64		8	>32	32		>32	<=1		1	>4	>32	2				8
	55240615001	kpn	CHN	70E	h	m	59	320126	res	15/6/2024	sp	5/7/2024	<=2	<=2	<=1		<=1		<=.25				2	<=.25	8	<=4			<=1	<=8		<=.5	<=.12	2	<=8	<=1	<=.12	<=1		<=.25	<=.12	<=4	<=.5				<=.25
	55240621002	ecl	CHN	70E	h	m	66	320126	res	21/6/2024	sp	5/7/2024	<=2		<=1		<=1		<=.25				2	<=.25	<=4	<=4			<=1	<=8	<=8	1	<=.12	4	<=8	<=1	0.25	<=1		<=.25	<=.12		<=.5				<=.25
	55240621003	cfr	CHN	70E	h	f	82	320126	res	21/6/2024	sp	5/7/2024	<=2		<=1		<=1		2				2	>4	<=4	<=4			<=1	<=8	<=8	<=.5	<=.12		<=8	<=1	0.5	<=1		<=.25	4		<=.5				<=.25
	55240625002	sma	CHN	70E	h	m	66	320126	res	25/6/2024	sp	5/7/2024	<=2		<=1		<=1		<=.25				8	0.5	<=4				>8	<=8	<=8	2	<=.12		<=8	<=1	0.25	2			<=.12						<=.25
	55240629001	kpn	CHN	70E	h	m	41	320126	res	29/6/2024	sp	5/7/2024	<=2	<=2	<=1		<=1		<=.25				<=1	<=.25	8	<=4			<=1	<=8		<=.5	<=.12	2	<=8	<=1	<=.12	<=1		<=.25	<=.12	<=4	<=.5				<=.25
	55240702003	aba	CHN	70E	h	f	83	320126	res	2/7/2024	sp	8/10/2024					>8		>2				2	>4	>64	>64			>8	>64	>64	1	16	>32	>32	>32	>32	>8		>8	4	>32	2				>8
	55240704005	kpn	CHN	70E	h	m	47	320126	res	4/7/2024	ba	8/10/2024	<=2	8	16		2		0.5				8	2	>64	<=4			>8	16		1	>16	>32	<=8	>32	32	<=1		<=.25	1	<=4	<=.5				<=.25
	55240704006	kpn	CHN	70E	h	m	75	320126	res	4/7/2024	sp	8/10/2024	<=2	4	<=1		<=1		<=.25				2	<=.25	32	<=4			2	<=8		<=.5	<=.12	4	<=8	<=1	0.5	<=1		1	<=.12	<=4	<=.5				<=.25
	55240706002	aba	CHN	70E	h	f	70	320126	res	6/7/2024	sp	8/10/2024					<=1		<=.25				<=1	<=.25	16	16			<=1	<=8	<=8	<=.5	4	>32	<=8	8	2	<=1		<=.25	<=.12	>32	<=.5				<=.25
	55240709001	kpn	CHN	70E	h	m	73	320126	res	9/7/2024	sp	8/10/2024	<=2	<=2	<=1		<=1		<=.25				<=1	<=.25	16	<=4			<=1	<=8		<=.5	<=.12	2	<=8	<=1	<=.12	<=1		<=.25	<=.12	<=4	<=.5				<=.25
	55240709004	kox	CHN	70E	h	m	18	320126	res	9/7/2024	sp	8/10/2024	<=2	<=2	<=1		<=1		0.5				<=1	2	8	<=4			<=1	<=8		<=.5	<=.12	<=1	<=8	<=1	<=.12	<=1		<=.25	1	<=4	<=.5				<=.25
	55240711001	eco	CHN	70E	h	f	83	320126	res	11/7/2024	sp	8/10/2024	<=2	8	<=1		<=1		<=.25				8	2	16	<=4			>8	<=8	64	<=.5	<=.12	4	<=8	<=1	0.25	<=1		<=.25	1	<=4	<=.5				<=.25
	55240713001	ecl	CHN	70E	h	f	36	320126	res	13/7/2024	sp	8/10/2024	<=2		<=1		<=1		<=.25				4	<=.25	<=4	<=4			<=1	32		1	<=.12	32	<=8	<=1	0.5	<=1		<=.25	<=.12		<=.5				<=.25
	55240713002	kpn	CHN	70E	h	m	61	320126	res	13/7/2024	sp	8/10/2024	<=2	8	<=1		<=1		1				>8	4	64	8			8	<=8			<=.12	16	<=8	<=1	0.5	<=1		<=.25	2	<=4	<=.5				<=.25
	55240715001	pae	CHN	70E	h	f	70	320126	res	15/7/2024	sp	8/10/2024							<=.25				4	0.5	<=4	<=4				<=8	<=8		0.5	>32	<=8		1	<=1		1	<=.12	>32	1				<=.25
	33240720001	pma	CHN	70E	h	m	28	320126	res	20/7/2024	sp	8/10/2024					<=1																								<=.12
	55240721002	fme	CHN	70E	h	m	81	320126	res	21/7/2024	sp	8/10/2024	>32	>16	>32		<=1		0.5				<=1	<=.25	>64	>64			>8	>64	>64		16	>32	<=8	>32	>32	>8		>8	0.25	>32	>8				>8
	55240723001	pae	CHN	70E	h	m	61	320126	res	23/7/2024	sp	8/10/2024							<=.25				>8	1	8	8				32	32		2	>32	<=8		2	<=1		2	1	>32	1				<=.25
	33240728001	pma	CHN	70E	h	m	73	320126	res	28/7/2024	sp	8/10/2024					>8																								>4
	55240729001	cbk	CHN	70E	h	f	77	320126	res	29/7/2024	sp	8/10/2024	<=2	>16	<=1		<=1		>2				8	>4	64	32			4	>64	>64	2	0.5	>32	<=8	2	8	8		1	>4	>32	<=.5				<=.25
	55240803002	kpn	CHN	70E	h	m	73	320126	res	3/8/2024	sp	8/10/2024	16	8	>32		>8		>2				>8	>4	>64	64			>8	64		2	8	>32	16	>32	>32	>8		0.5	>4	<=4	<=.5				<=.25
	55240812001	aba	CHN	70E	h	f	58	320126	res	12/8/2024	sp	8/10/2024					<=1		<=.25				<=1	<=.25	8	<=4			<=1	<=8	<=8	<=.5	2	32	<=8	8	2	<=1		<=.25	<=.12	>32	<=.5				<=.25
	55240812002	kpn	CHN	70E	h	m	68	320126	res	12/8/2024	sp	8/10/2024	16	16	>32		>8		>2				8	>4	>64	>64			>8	>64		2	>16	>32	16	>32	>32	>8		0.5	>4	<=4	<=.5				<=.25
	55240814001	ecl	CHN	70E	h	m	85	320126	res	14/8/2024	sp	8/10/2024	<=2		<=1		<=1		<=.25				4	2	<=4	<=4			<=1	<=8	32	2	<=.12	16	<=8	<=1	0.25	<=1		<=.25	1		<=.5				<=.25
	55240815001	pae	CHN	70E	h	m	72	320126	res	15/8/2024	sp	8/10/2024							<=.25				8	0.5	<=4	<=4				16	16		2	>32	<=8		2	<=1		1	0.5	>32	1				0.5
	55240820002	kpn	CHN	70E	h	m	77	320126	res	20/8/2024	sp	8/10/2024	<=2	4	16		<=1		<=.25				<=1	<=.25	16	<=4			2	<=8		<=.5	2	32	<=8	8	4	<=1		<=.25	<=.12	>32	<=.5				<=.25
	55240822001	kpn	CHN	70E	h	m	54	320126	res	22/8/2024	sp	8/10/2024	<=2	<=2	<=1		<=1		<=.25				<=1	<=.25	8	<=4			<=1	<=8		<=.5	<=.12	2	<=8	<=1	<=.12	<=1		<=.25	<=.12	<=4	<=.5				<=.25
	55240823002	kpn	CHN	70E	h	m	72	320126	res	23/8/2024	sp	8/10/2024	<=2	<=2	<=1		<=1		<=.25				<=1	<=.25	<=4	<=4			<=1	<=8		<=.5	<=.12	<=1	<=8	<=1	<=.12	<=1		<=.25	<=.12	<=4	<=.5				<=.25
	55240823003	kpn	CHN	70E	h	m	60	320126	res	23/8/2024	sp	8/10/2024	<=2	8	<=1		<=1		<=.25				>8	<=.25	>64	32			>8	32		1	<=.12	4	<=8	<=1	0.25	<=1		<=.25	<=.12	<=4	2				<=.25
	55240825001	kpn	CHN	70E	h	m	60	320126	res	25/8/2024	sp	8/10/2024	<=2	<=2	<=1		<=1		<=.25				2	<=.25	16	<=4			<=1	<=8		<=.5	<=.12	2	<=8	<=1	<=.12	<=1		<=.25	<=.12	<=4	<=.5				<=.25
	55240826001	kl-	CHN	70E	h	m	75	320126	res	26/8/2024	sp	8/10/2024	<=2	>16	<=1		<=1		<=.25				2	<=.25	<=4	<=4			<=1	<=8	<=8	<=.5	<=.12	4	<=8	<=1	<=.12	<=1		1	<=.12	<=4	<=.5				<=.25
	55240829001	eco	CHN	70E	h	f	64	320126	res	29/8/2024	sp	8/10/2024	<=2	>16	>32		>8		>2				>8	>4	>64	>64			>8	>64	>64	2	16	>32	>32	>32	>32	<=1		<=.25	>4	<=4	<=.5				<=.25
	55240902001	aba	CHN	70E	h	m	72	320126	res	2/9/2024	sp	8/10/2024					<=1		<=.25				<=1	<=.25	8	<=4			<=1	<=8	<=8	<=.5	0.5	32	<=8	8	2	<=1		<=.25	<=.12	>32	<=.5				<=.25
	55240903001	eco	CHN	70E	h	m	69	320126	res	3/9/2024	sp	8/10/2024	<=2	8	>32		>8		>2				<=1	>4	>64	<=4			<=1	16	>64	<=.5	16	>32	16	>32	32	<=1		<=.25	>4	<=4	<=.5				<=.25
	55240908001	pae	CHN	70E	h	m	74	320126	res	8/9/2024	sp	8/10/2024							<=.25				8	1	<=4	8				16	32		2	>32	<=8		2	<=1		1	1	>32	1				<=.25
	55240908002	aba	CHN	70E	h	m	19	320126	res	8/9/2024	sp	8/10/2024					<=1		<=.25				<=1	<=.25	8	<=4			<=1	<=8	<=8	<=.5	2	32	<=8	8	2	<=1		<=.25	<=.12	>32	<=.5				<=.25
	55240909001	kpn	CHN	70E	h	m	86	320126	res	9/9/2024	sp	8/10/2024	<=2		<=1		<=1		<=.25				2			<=4				<=8		<=.5	<=.12		<=8		<=.12	<=1		<=.25	<=.12		2				<=.25
	55240913002	pae	CHN	70E	h	f	72	320126	res	13/9/2024	sp	8/10/2024							<=.25				4	<=.25	>64					>64	>64		16	>32	>32		>32	<=1		2	<=.12	>32	<=.5				1
	55240915005	kpn	CHN	70E	h	m	70	320126	res	15/9/2024	sp	8/10/2024	<=2	8	<=1		<=1		<=.25				8	0.5	32	8			4	<=8		1	<=.12	16	<=8	<=1	0.5	<=1		2	0.25	<=4	<=.5				<=.25
	55240916001	pae	CHN	70E	h	m	77	320126	res	16/9/2024	sp	8/10/2024							<=.25				8	4	<=4	<=4				<=8	<=8		8	>32	<=8		1	<=1		1	0.5	>32	<=.5				<=.25
	55240923001	kpn	CHN	70E	h	m	34	320126	res	23/9/2024	sp	8/10/2024	<=2	<=2	<=1		<=1		<=.25				<=1	<=.25	<=4	<=4			<=1	<=8		<=.5	<=.12	<=1	<=8	<=1	<=.12	<=1		0.5	<=.12	<=4	<=.5				<=.25
	55240924001	kpn	CHN	70E	h	m	53	320126	res	24/9/2024	sp	8/10/2024	<=2	8	32		>8		1				>8	>4	>64	16			8	32			>16	>32	<=8	32	32	2		<=.25	4	<=4	<=.5				<=.25
	55240926001	kpn	CHN	70E	h	m	71	320126	res	26/9/2024	sp	8/10/2024	<=2	<=2	<=1		<=1		<=.25				<=1	<=.25	<=4	<=4			<=1	<=8		<=.5	<=.12	<=1	<=8	<=1	<=.12	<=1		<=.25	<=.12	<=4	<=.5				<=.25
	55240926002	pae	CHN	70E	h	f	74	320126	res	26/9/2024	sp	8/10/2024							<=.25				8	2	<=4	<=4				<=8	<=8		16	>32	<=8		2	<=1		<=.25	1	>32	<=.5				<=.25
	55240926005	pmi	CHN	70E	h	f	44	320126	res	26/9/2024	ba	8/10/2024	<=2	4	<=1		<=1		<=.25				>8	<=.25	<=4	<=4				<=8	<=8		0.25	<=1	<=8	<=1	<=.12	<=1			<=.12	<=4					1
	55240930002	pae	CHN	70E	h	m	43	320126	res	30/9/2024	sp	8/10/2024							1				>8	>4	32	32				>64	>64		8	>32	32		2	<=1		2	4	>32	2				2
	55241001003	kpn	CHN	41	h	m	80	320126	res	1/10/2024	sp	3/1/2025	<=2	<=2	<=1		<=1		<=.25				<=1	<=.25	8	<=4			<=1	<=8		<=.5	<=.12	<=1	<=8	<=1	<=.12	<=1		<=.25	<=.12	<=4	<=.5				<=.25
	55241010001	ecl	CHN	41	h	f	36	320126	res	10/10/2024	ba	3/1/2025	>32		2		>8		<=.25				>8	2	>64	<=4			>8	16	>64	1	2	>32	<=8	8	2	>8		<=.25	1		<=.5				<=.25
	55241011005	kpn	CHN	41	h	m	76	320126	res	11/10/2024	sp	3/1/2025	<=2	4	16		>8		>2				8	>4	>64	<=4			>8	16		2	>16	>32	<=8	>32	32	>8		<=.25	>4	<=4	<=.5				<=.25
	55241016001	eco	CHN	41	h	m	26	320126	res	16/10/2024	sp	3/1/2025	<=2	8	4		>8		<=.25				<=1	0.5	>64	<=4			>8	16	>64	<=.5	16	>32	<=8	>32	8	8		<=.25	1	<=4	2				<=.25
	55241017001	kpn	CHN	41	h	m	82	320126	res	17/10/2024	sp	3/1/2025	<=2		<=1		<=1		<=.25				2			<=4				<=8		<=.5	<=.12		<=8		<=.12	<=1		<=.25	<=.12		1				<=.25
	55241017004	pae	CHN	41	h	m	61	320126	res	17/10/2024	ba	3/1/2025							<=.25				8	<=.25	<=4	<=4				<=8	<=8		0.5	>32	<=8		2	<=1		<=.25	<=.12	>32	<=.5				<=.25
	55241020001	kpn	CHN	41	h	m	56	320126	res	20/10/2024	sp	3/1/2025	<=2	<=2	<=1		<=1		<=.25				4	<=.25	8	<=4			<=1	<=8		<=.5	<=.12	<=1	<=8	<=1	<=.12	<=1		<=.25	<=.12	<=4	2				<=.25
	55241020002	kpn	CHN	41	h	m	60	320126	res	20/10/2024	sp	3/1/2025	<=2	>16	>32		>8		>2				>8	>4	>64	32			>8	>64		2	>16	>32	16	>32	32	4		<=.25	>4	<=4	2				<=.25
	55241025001	eae	CHN	41	h	f	86	320126	res	25/10/2024	sp	3/1/2025	<=2		<=1		<=1		1				<=1	2	<=4	<=4			<=1	<=8	<=8	<=.5	<=.12	4	<=8	<=1	<=.12	<=1		<=.25	1		1				<=.25
	55241025002	eco	CHN	41	h	m	70	320126	res	25/10/2024	sp	3/1/2025	<=2	16	2		>8		>2				4	>4	>64	<=4			>8	32	>64	<=.5	0.5	>32	<=8	>32	0.5	>8		<=.25	>4	<=4	<=.5				<=.25
	55241026001	kpn	CHN	41	h	m	52	320126	res	26/10/2024	sp	3/1/2025	<=2	4	<=1		<=1		<=.25				2	<=.25	16	<=4			2	<=8		1	<=.12	4	<=8	<=1	0.5	<=1		1	<=.12	<=4	<=.5				<=.25
	55241026002	kox	CHN	41	h	m	81	320126	res	26/10/2024	sp	3/1/2025	<=2	<=2	<=1		<=1		<=.25				>8	0.5	32	16			4	<=8		2	<=.12	8	<=8	<=1	0.25	<=1		<=.25	<=.12	<=4	1				<=.25
	55241027001	pae	CHN	41	h	f	72	320126	res	27/10/2024	sp	3/1/2025							<=.25				<=1	0.5	64	32				16	<=8		4	>32	<=8		2	<=1		2	0.25	>32	2				<=.25
	55241104001	pae	CHN	41	h	m	71	320126	res	4/11/2024	sp	3/1/2025							<=.25				>8	1	<=4	<=4				16	16		2	>32	<=8		2	<=1		1	0.5	>32	2				<=.25
	22241107011	bhm	CHN	41	h	f	36	320126	res	7/11/2024	ba	3/1/2025	>32		<=1		>8		0.5				>8	2	>64	<=4			>8	16	>64	2	2	>32	<=8	8	2	>8		<=.25	1		<=.5				<=.25
	55241111001	kpn	CHN	41	h	f	75	320126	res	11/11/2024	sp	3/1/2025	<=2	<=2	<=1		<=1		<=.25				<=1	<=.25	8	<=4			<=1	<=8		<=.5	<=.12	<=1	<=8	<=1	<=.12	<=1		<=.25	<=.12	<=4	1				<=.25
	33241112001	pma	CHN	41	h	f	74	320126	res	12/11/2024	sp	3/1/2025					<=1																								0.5
	55241113001	eco	CHN	41	h	m	68	320126	res	13/11/2024	sp	3/1/2025	<=2	16	<=1		<=1		0.5				<=1	1	>64	8			<=1	64	>64	<=.5	<=.12	16	<=8	<=1	0.25	<=1		<=.25	1	<=4	<=.5				<=.25
	55241113003	kpn	CHN	41	h	m	49	320126	res	13/11/2024	ba	3/1/2025	<=2	<=2	<=1		<=1		<=.25				<=1	<=.25	8	<=4			<=1	<=8		<=.5	<=.12	<=1	<=8	<=1	<=.12	<=1		<=.25	<=.12	<=4	<=.5				<=.25
	55241120001	aba	CHN	41	h	m	67	320126	res	20/11/2024	sp	3/1/2025					<=1		<=.25				<=1	<=.25	16	<=4			<=1	<=8	16	<=.5	4	32	<=8	8	2	<=1		<=.25	<=.12	>32	<=.5				<=.25
	55241120002	ppi	CHN	41	h	m	52	320126	res	20/11/2024	sp	3/1/2025		8	>32		<=1		<=.25				<=1	<=.25	16	8			<=1	<=8	16	<=.5	8	>32	<=8	16	16	<=1		<=.25	<=.12	>32	<=.5				0.5
	55241122001	ecl	CHN	41	h	m	66	320126	res	22/11/2024	sp	3/1/2025	>32		<=1		>8		<=.25				>8	2	>64	<=4			>8	16	>64	1	4	>32	<=8	>32	2	>8		0.5	1		<=.5				<=.25
	55241130001	kpn	CHN	41	h	m	84	320126	res	30/11/2024	sp	3/1/2025	<=2	<=2	<=1		<=1		<=.25				2	<=.25	8	<=4			<=1	<=8		<=.5	<=.12	2	<=8	<=1	<=.12	<=1		0.5	<=.12	<=4	<=.5				<=.25
	55241205002	kpn	CHN	41	h	m	56	320126	res	5/12/2024	sp	3/1/2025	<=2	<=2	<=1		<=1		<=.25				2	<=.25	16	<=4			<=1	<=8		<=.5	<=.12	2	<=8	<=1	<=.12	<=1		<=.25	<=.12	<=4	<=.5				<=.25
	55241207001	pce	CHN	41	h	f	71	320126	res	7/12/2024	sp	3/1/2025	<=2		<=1		<=1		<=.25				4	<=.25		<=4			2	<=8			<=.12	32	<=8	<=1	0.5	<=1		0.5	<=.12	>32					<=.25
	55241208001	kpn	CHN	41	h	m	64	320126	res	8/12/2024	sp	3/1/2025	<=2	<=2	<=1		<=1		<=.25				<=1	<=.25	8	<=4			<=1	<=8		<=.5	<=.12	<=1	<=8	<=1	<=.12	<=1		<=.25	<=.12	<=4	<=.5				<=.25
	55241208002	kpn	CHN	41	h	f	73	320126	res	8/12/2024	sp	3/1/2025	<=2	4	<=1		<=1		<=.25				2	<=.25	<=4	<=4			<=1	<=8		<=.5	<=.12	2	<=8	<=1	<=.12	<=1		<=.25	<=.12	<=4	<=.5				<=.25
	55241210001	efm	CHN	41	h	m	75	320126	res	10/12/2024	sp	3/1/2025						>4				1					>32					<=.12							<=.5		>4			>16					<=500
	55241211001	sau	CHN	41	h	f	27	320126	res	11/12/2024	sp	3/1/2025				<=.25	<=.5	>4		0.25	<=.5	2		<=.25			>.25	<=.5				<=.12							1		0.25
	55241214001	pae	CHN	41	h	m	70	320126	res	14/12/2024	sp	3/1/2025							<=.25				8	1	<=4	8				32	32		2	>32	<=8		2	<=1		1	1	>32	<=.5				<=.25
	55241214003	eco	CHN	41	h	m	54	320126	res	14/12/2024	ba	3/1/2025	<=2	4	<=1		<=1		<=.25				<=1	0.5	<=4	<=4			<=1	<=8	<=8	<=.5	<=.12	4	<=8	<=1	<=.12	<=1		<=.25	1	<=4	<=.5				<=.25
	55241215001	sau	CHN	41	h	f	58	320126	res	15/12/2024	sp	3/1/2025				>2	<=.5	>4		0.25	<=.5	2		<=.25			>.25	<=.5				<=.12							<=.5		<=.12
	55241221002	pae	CHN	41	h	m	80	320126	res	21/12/2024	sp	3/1/2025							<=.25				>8	1	8	<=4				32	32		2	>32	<=8		2	<=1		2	0.5	>32	2				<=.25
	55241222003	pae	CHN	41	h	m	78	320126	res	22/12/2024	sp	3/1/2025							<=.25				8	1	16	8				32	32		2	>32	<=8		2	<=1		1	0.5	>32	<=.5				<=.25
	55241224001	kpn	CHN	41	h	m	84	320126	res	24/12/2024	sp	3/1/2025	<=2	8	16		<=1		<=.25				<=1	<=.25	8	<=4			<=1	<=8		<=.5	2	32	<=8	8	8	<=1		<=.25	<=.12	>32	2				<=.25
	55241228001	kpn	CHN	41	h	m	83	320126	res	28/12/2024	sp	3/1/2025	<=2	>16	>32		<=1		>2				4	>4	>64	64			2	64		1	>16	>32	16	>32	>32	<=1		<=.25	>4	16	<=.5				<=.25
[truncated: 7 more columns]
